# Supplementary material for: Ongoing niche differentiation under high gene flow in a polymorphic brackish water threespine stickleback (Gasterosteus aculeatus) population
Source: BMC Evol Biol. 2018 Feb 5;18:14. doi: 10.1186/s12862-018-1128-y (PMC5800020; doi:10.1186/s12862-018-1128-y)
Supplement: Supplementary file 4 — Microsatellite raw data used for the Lake Engervann threespine stickleback. (XLSX 42 kb) [file 12862_2018_1128_MOESM4_ESM.xlsx]

## Sheet: Sheet1
Pop	Microsat fish_id	Plate morph	Sample site	Time period	Stn382-a	Stn382-b	Stn211-a	Stn211-b	Stn319-a	Stn319-b	Stn178-a	Stn178-b	Stn304-a	Stn304-b	Stn180-a	Stn180-b	Stn67-a	Stn67-b	Stn61-a	Stn61-b	Stn130-a	Stn130-b	Stn219-a	Stn219-b	Stn186-a	Stn186-b	Stn175-a	Stn175-b	Stn185-a	Stn185-b	Stn232-a	Stn232-b	Stn52-a	Stn52-b	Stn265-a	Stn265-b	Stn381-a	Stn381-b	Gac2111-a	Gac2111-b	Stn14-a	Stn14-b	Stn218-a	Stn218-b	Stn152-a	Stn152-b	Stn271-a	Stn271-b	Stn9-a
110Engo-comp	110	Comp	lower	March/April-07	270	270	103	121	222	240	194	388	139	139	234	268	178	186	112	116	179	185	202	202	147	147	218	226	148	148	206	232	172	174	82	92	170	170	220	230	219	231	172	180	231	231	98	134	239
111Engo-comp	111	Comp	lower	March/April-07	270	270	105	105	220	220	194	388	139	149	232	252	170	190	114	116	176	179	202	204	135	139	216	232	148	150	192	204	180	186	96	102	170	170	216	224	191	229	164	176	173	231	108	142	233
112Engo-comp	112	Comp	lower	March/April-07	270	270	103	103	214	228	194	388	149	151	222	222	176	178	112	114	179	185	202	202	139	143	216	220	148	150	200	216	174	178	82	96	170	170	226	228	191	211	172	182	153	173	112	142	237
113Engo-comp	113	Comp	lower	March/April-07	270	270	129	129	216	220	194	388	139	157	234	274	174	188	112	116	179	185	202	202	143	149	216	216	146	148	204	212	174	180	86	108	170	170	222	226	191	227	172	182	211	221	110	118	235
114Engo-comp	114	Comp	lower	March/April-07	270	270	105	129	214	216	190	388	147	155	248	318	170	176	98	112	185	188	202	202	141	145	214	218	148	148	188	212	178	196	108	108	170	170	226	228	213	233	174	180	203	203	104	110	235
115Engo-comp	115	Comp	lower	March/April-07	270	270	125	129	218	222	194	392	149	155	226	232	174	178	112	114	176	179	202	204	147	147	210	218	148	148	194	218	168	180	112	114	170	170	228	230	215	229	164	178	151	225	90	102	233
116Engo-comp	116	Comp	lower	March/April-07	270	270	107	127	230	230	194	388	147	151	266	266	178	182	116	116	179	179	202	204	135	145	214	224	140	148	204	212	178	202	82	116	170	170	228	230	191	223	172	184	149	161	104	110	235
117Engo-comp	117	Comp	lower	March/April-07	270	270	103	131	218	228	194	388	151	151	238	244	176	178	112	112	167	179	202	202	139	139	216	224	148	150	206	216	174	174	80	108	170	170	226	226	219	219	164	184	213	225	100	110	229
118Engo-comp	118	Comp	lower	March/April-07	270	270	105	129	224	230	194	392	149	157	216	244	174	176	112	116	179	185	202	204	139	145	218	222	148	148	188	194	176	178	86	100	170	170	218	226	215	229	178	184	165	195	114	128	229
119Engo-comp	119	Comp	lower	March/April-07	270	270	97	111	216	234	194	400	149	151	222	236	174	178	108	114	182	182	202	202	141	153	216	220	148	150	202	208	168	180	86	90	170	170	224	234	207	211	164	172	157	195	106	122	235
120Engo-comp	120	Comp	lower	March/April-07	270	270	97	129	218	232	194	388	145	155	256	260	176	178	114	130	176	182	202	202	141	145	216	222	146	148	188	212	174	180	82	92	170	170	224	230	231	233	180	186	181	229	110	168	233
121Engo-comp	121	Comp	lower	March/April-07	270	270	103	129	208	218	194	388	139	149	244	244	174	184	98	114	179	179	200	202	141	141	222	226	150	152	200	202	174	200	106	106	170	170	222	238	219	223	174	182	163	215	98	170	239
122Engo-comp	122	Comp	lower	March/April-07	270	270	129	129	220	226	194	388	151	155	244	244	174	182	116	120	179	191	202	202	139	145	222	228	148	148	194	200	168	178	100	102	170	170	218	224	217	227	172	172	165	179	104	108	237
123Engo-comp	123	Comp	lower	March/April-07	270	270	97	129	234	234	190	388	145	155	248	322	178	180	98	116	179	185	202	202	139	145	216	222	148	150	200	204	172	182	86	92	170	170	226	226	219	219	180	184	163	187	100	100	235
124Engo-comp	124	Comp	lower	March/April-07	245	270	103	129	216	228	190	392	139	151	216	222	178	178	116	116	179	179	202	202	141	145	216	218	150	152	188	208	172	192	92	100	170	188	226	230	191	231	182	184	155	169	106	114	235
125Engo-comp	125	Comp	lower	March/April-07	245	270	105	129	226	230	194	388	149	149	232	238	180	182	112	116	176	179	202	202	139	147	216	226	150	152	204	240	174	180	82	114	170	188	226	226	191	215	178	180	159	203	104	146	235
126Engo-comp	126	Comp	lower	March/April-07	270	270	103	115	216	222	194	388	147	157	222	238	176	178	102	120	176	179	202	202	145	155	224	224	148	150	200	214	168	174	92	100	170	170	220	226	219	239	164	184	161	227	124	138	227
127Engo-comp	127	Comp	lower	March/April-07	245	270	129	129	218	224	194	388	139	149	212	232	176	182	98	120	179	182	202	202	145	153	214	218	144	148	204	216	174	174	86	102	170	188	222	230	215	227	180	180	157	219	104	108	237
128Engo-comp	128	Comp	lower	March/April-07	270	270	97	129	212	238	194	388	147	155	222	222	188	226	112	118	173	179	202	202	145	145	218	222	148	148	198	206	168	174	98	106	170	170	220	226	191	227	172	178	165	167	120	120	237
129Engo-comp	129	Comp	lower	March/April-07	270	270	105	129	214	226	194	388	139	153	246	282	176	176	114	116	179	179	202	202	145	153	202	228	148	148	188	198	168	174	82	92	170	170	226	226	219	219	174	188	147	165	90	102	243
130Engo-comp	130	Comp	lower	March/April-07	270	270	105	129	216	228	194	392	149	153	216	224	178	178	112	114	179	185	194	202	139	145	212	218	148	152	184	200	166	182	90	94	170	170	214	222	207	235	172	174	149	229	86	104	231
131Engo-comp	131	Comp	lower	March/April-07	270	270	97	103	218	232	194	388	139	155	216	224	168	182	112	114	176	179	202	204	139	151	214	218	148	152	192	198	176	182	98	104	170	170	222	224	207	219	176	184	153	159	116	116	237
132Engo-comp	132	Comp	lower	March/April-07	270	270	129	129	216	230	194	392	139	149	244	302	178	182	102	114	173	182	202	204	139	145	206	214	148	150	200	204	168	168	82	106	170	170	218	222	211	223	172	184	157	157	104	106	237
133Engo-comp	133	Comp	lower	March/April-07	270	270	127	131	222	228	194	396	151	155	234	256	180	180	114	124	173	179	202	202	145	145	214	226	144	150	188	204	168	200	82	98	170	170	222	232	215	227	172	172	169	215	106	136	235
134Engo-comp	134	Comp	lower	March/April-07	270	270	129	129	208	220	194	388	145	149	194	194	174	182	114	114	176	179	202	202	145	149	206	222	150	150	188	188	180	206	86	104	170	170	220	224	219	225	174	190	157	195	106	106	239
135Engo-comp	135	Comp	upper	March/April-07	270	270	103	127	208	232	196	392	139	149	222	274	174	174	112	128	179	179	202	202	145	155	216	218	150	150	188	188	168	180	96	96	170	170	224	224	227	235	180	184	209	223	106	124	235
136Engo-comp	136	Comp	upper	March/April-07	270	270	107	127	216	230	194	392	139	139	200	222	174	174	114	114	173	179	202	202	141	153	216	224	148	150	188	200	174	184	104	104	170	170	220	226	191	209	174	182	157	207	168	168	235
137Engo-comp	137	Comp	upper	March/April-07	270	270	129	131	222	234	194	388	153	153	210	320	166	184	98	110	179	179	202	206	133	135	216	216	148	148	202	236	172	174	92	94	170	170	224	226	199	235	174	180	157	169	108	126	237
138Engo-comp	138	Comp	upper	March/April-07	270	270	105	129	232	232	194	388	149	155	222	244	180	182	116	122	179	179	202	204	135	139	216	218	148	150	194	202	174	196	86	112	170	170	242	242	233	235	182	182	153	237	106	108	239
139Engo-comp	139	Comp	upper	March/April-07	270	270	103	131	226	230	194	392	139	139	244	244	178	180	110	114	173	179	192	204	135	147	216	220	150	152	188	208	174	174	86	102	170	170	226	232	219	219	176	180	167	181	98	106	237
140Engo-comp	140	Comp	upper	March/April-07	270	270	105	115	216	226	194	388	139	155	210	242	170	198	114	114	179	182	202	202	143	145	218	228	148	148	198	208	168	194	86	86	170	170	224	226	219	221	184	184	145	161	116	142	237
141Engo-comp	141	Comp	upper	March/April-07	270	270	105	131	216	230	194	388	149	153	238	244	174	178	98	114	179	179	202	204	141	145	218	218	148	152	184	188	184	188	92	96	170	170	210	226	195	227	172	178	175	211	110	110	237
142Engo-comp	142	Comp	upper	March/April-07	270	270	129	129	218	232	194	388	139	153	228	228	188	198	114	114	173	179	202	202	141	159	216	228	148	150	200	210	168	178	94	102	170	170	224	228	205	221	180	186	157	165	108	124	239
143Engo-comp	143	Comp	upper	March/April-07	270	270	127	129	216	224	194	388	153	157	230	248	176	182	116	118	179	182	202	204	141	155	216	222	148	150	196	200	168	174	96	102	170	170	226	228	219	229	182	182	173	229	106	166	235
144Engo-comp	144	Comp	upper	March/April-07	270	270	99	125	222	236	194	388	151	153	246	324	164	174	102	114	173	179	202	204	141	145	216	222	148	152	194	208	168	174	102	104	170	170	224	226	223	243	172	182	161	163	108	128	229
145Engo-comp	145	Comp	upper	March/April-07	270	270	105	131	216	230	194	388	149	153	238	244	174	178	98	114	179	179	202	204	141	145	218	218	148	152	184	188	184	188	92	96	170	170	210	226	195	227	172	178	175	211	110	110	237
146Engo-comp	146	Comp	upper	March/April-07	270	270	103	105	208	232	194	388	151	153	232	244	174	182	114	128	179	185	202	202	139	139	216	216	148	150	204	210	174	186	84	110	170	188	220	224	205	233	180	182	147	147	98	152	243
147Engo-comp	147	Comp	upper	March/April-07	270	270	125	129	228	230	194	388	149	153	216	234	172	220	114	116	176	188	202	202	145	147	214	222	148	150	188	208	168	188	100	102	170	170	220	226	227	231	170	182	151	153	108	110	231
148Engo-comp	148	Comp	upper	March/April-07	270	270	129	129	218	242	194	388	139	149	304	304	172	174	112	116	179	179	202	202	141	145	212	216	148	150	194	204	174	176	86	86	170	170	220	222	227	245	190	190	153	181	114	118	235
149Engo-comp	149	Comp	upper	March/April-07	270	270	127	129	228	230	194	388	139	145	222	244	176	180	112	114	179	182	192	204	141	145	206	218	148	150	206	212	174	186	86	94	170	170	222	228	191	219	164	182	149	153	110	118	235
150Engo-comp	150	Comp	upper	March/April-07	270	270	127	131	204	220	194	388	139	155	222	232	168	174	114	114	173	185	202	202	147	149	216	222	148	148	188	194	174	202	96	100	170	170	226	226	227	229	172	184	165	173	98	110	233
151Engo-comp	151	Comp	upper	March/April-07	270	270	107	129	218	226	190	388	149	151	228	242	174	178	100	100	170	179	202	202	141	147	220	226	148	148	194	208	180	192	88	88	170	170	224	230	217	219	184	198	171	177	108	148	235
152Engo-comp	152	Comp	upper	March/April-07	270	270	107	115	216	230	188	380	147	151	242	262	178	186	114	120	179	179	202	202	145	147	216	220	148	152	194	200	168	174	98	112	170	170	220	222	219	235	170	180	163	175	112	116	239
153Engo-comp	153	Comp	upper	March/April-07	270	270	103	127	230	240	194	388	145	149	226	322	182	188	98	130	179	185	202	202	139	147	218	224	150	156	188	208	178	190	86	118	170	170	224	226	217	219	164	192	149	157	106	140	237
154Engo-comp	154	Comp	upper	March/April-07	245	270	107	125	230	230	194	392	145	153	236	366	174	174	112	112	173	182	202	204	139	147	216	230	148	148	188	212	168	200	82	108	170	188	218	230	217	237	182	186	151	195	100	116	231
155Engo-comp	155	Comp	upper	March/April-07	270	270	123	125	218	228	190	384	139	149	216	254	172	178	98	102	179	179	202	204	139	149	216	232	148	148	202	208	174	182	94	102	170	170	224	230	189	207	180	182	159	159	104	108	229
156Engo-comp	156	Comp	upper	March/April-07	270	270	105	131	216	220	194	388	139	153	222	250	170	178	116	116	176	179	202	202	139	141	216	216	150	150	188	196	174	182	92	98	170	170	228	238	217	227	184	186	177	209	106	162	237
20Engo-low	20	Low	upper	Oct/Nov-06	245	270	105	105	0	0	194	388	145	155	0	0	0	0	98	102	176	179	202	204	0	0	0	0	0	0	0	0	0	0	94	106	0	0	0	0	0	0	164	174	0	0	0	0	0
21Engo-low	21	Low	upper	Oct/Nov-06	245	245	105	129	214	230	194	388	139	153	274	274	178	182	114	116	170	179	202	202	153	163	0	0	148	148	0	0	168	168	98	100	188	188	222	228	219	231	164	174	0	0	112	128	227
22Engo-low	22	Low	upper	Oct/Nov-06	245	245	97	127	210	218	194	388	139	145	244	244	166	182	100	114	179	185	202	204	139	145	202	202	148	150	192	214	168	178	86	86	188	188	224	224	197	213	178	184	157	163	92	120	237
23Engo-low	23	Low	upper	Oct/Nov-06	245	245	115	129	216	226	194	392	155	155	210	252	174	180	116	116	179	179	204	204	139	149	218	222	148	150	200	220	174	174	100	114	188	188	224	228	211	223	172	180	173	189	140	160	233
24Engo-low	24	Low	upper	Oct/Nov-06	245	245	103	105	216	230	194	388	145	153	238	238	174	182	108	128	179	179	202	202	137	139	216	224	148	150	200	214	174	188	94	108	188	188	226	230	217	235	174	182	149	215	104	104	239
25Engo-low	25	Low	upper	Oct/Nov-06	245	245	105	105	218	218	194	388	151	155	240	244	174	176	114	114	179	179	202	204	145	145	214	224	148	150	198	202	176	178	82	110	188	188	226	226	217	217	184	186	159	167	112	116	237
26Engo-low	26	Low	upper	Oct/Nov-06	245	245	127	127	214	218	194	388	139	139	246	294	176	180	114	128	179	188	202	202	139	145	214	218	150	154	194	194	0	0	86	100	188	188	224	228	217	219	164	178	153	205	98	116	235
27Engo-low	27	Low	upper	Oct/Nov-06	245	245	97	103	216	218	192	388	151	151	232	302	176	184	98	114	173	176	202	202	143	145	216	216	146	148	188	192	174	174	86	98	188	188	224	224	223	227	180	180	153	153	106	152	241
28Engo-low	28	Low	lower	Oct/Nov-06	245	245	127	129	228	254	194	388	149	151	226	230	180	192	100	112	179	182	202	204	141	153	216	222	150	150	202	216	178	186	92	110	182	188	226	236	221	223	180	180	145	157	110	136	235
29Engo-low	29	Low	lower	Oct/Nov-06	245	270	113	131	222	230	194	388	157	159	232	244	176	180	100	114	173	179	202	202	139	141	216	220	148	148	198	210	182	194	86	104	188	188	226	228	219	235	174	184	161	163	0	0	231
30Engo-low	30	Low	lower	March/April-07	245	270	131	131	212	226	194	388	151	153	256	272	180	182	112	114	179	185	202	202	141	145	220	260	148	152	208	228	178	188	100	100	188	188	222	226	207	227	178	182	173	225	104	126	235
31Engo-low	31	Low	lower	March/April-07	245	270	127	129	214	242	194	388	145	151	218	244	176	214	114	114	179	179	202	204	141	145	216	218	150	150	186	210	168	188	86	110	188	188	218	230	191	205	178	182	149	199	108	140	237
32Engo-low	32	Low	lower	March/April-07	245	245	129	129	232	232	194	388	139	149	224	242	176	182	112	116	179	179	202	204	145	145	210	216	148	150	210	212	174	178	94	108	182	188	226	228	191	225	172	172	157	169	136	136	235
33Engo-low	33	Low	lower	March/April-07	245	245	105	127	230	234	194	392	139	151	222	282	176	184	114	116	173	176	202	204	149	149	212	220	148	150	188	192	174	174	100	116	188	188	222	226	219	231	192	196	155	205	104	106	237
34Engo-low	34	Low	lower	March/April-07	245	270	107	129	216	222	190	388	151	155	230	230	176	176	98	98	176	179	202	204	137	145	218	226	148	152	204	232	176	188	114	134	170	188	224	226	191	215	164	174	157	201	102	142	231
35Engo-low	35	Low	upper	March/April-07	245	270	127	129	220	222	194	392	139	159	216	244	176	214	102	114	179	185	202	202	141	143	216	218	150	152	194	202	176	180	100	102	188	188	224	226	207	219	174	180	215	221	106	110	239
36Engo-low	36	Low	upper	March/April-07	245	245	99	131	216	218	190	380	139	151	240	244	174	182	110	112	179	185	202	202	151	153	222	224	150	150	198	200	188	212	88	94	188	188	226	234	207	215	174	180	149	161	110	114	237
37Engo-low	37	Low	upper	March/April-07	245	270	129	129	210	224	194	388	139	145	256	256	176	216	98	98	179	179	202	206	135	165	206	220	148	148	184	238	174	180	86	86	170	188	226	228	219	223	186	192	159	183	142	140	235
38Engo-low	38	Low	upper	March/April-07	245	245	129	131	216	220	194	388	149	151	222	248	178	180	98	116	173	179	202	202	135	145	214	230	148	150	188	196	174	184	108	118	170	188	224	224	219	223	164	182	165	167	104	136	235
39Engo-low	39	Low	upper	March/April-07	245	245	107	129	214	232	194	388	149	155	216	244	168	176	100	100	179	185	202	202	141	147	212	214	148	150	184	194	172	176	108	134	182	188	224	226	215	233	178	180	163	247	102	122	233
40Engo-low	40	Low	upper	March/April-07	245	245	115	129	216	236	194	392	149	151	220	238	162	174	114	114	173	185	202	202	135	153	212	218	144	146	202	204	172	186	108	114	188	188	226	236	213	221	180	184	155	227	144	164	237
41Engo-low	41	Low	upper	March/April-07	245	245	127	135	222	232	194	388	149	149	172	242	176	186	112	116	179	179	202	202	135	143	216	218	148	152	208	212	176	192	86	138	188	188	224	226	191	229	172	178	185	195	106	110	239
42Engo-low	42	Low	upper	March/April-07	245	245	97	129	222	224	194	388	139	151	222	244	174	174	118	122	179	179	202	204	127	141	224	224	148	152	194	232	168	178	96	104	188	188	226	226	191	225	164	172	153	181	100	154	231
43Engo-low	43	Low	upper	March/April-07	245	245	105	125	212	216	194	392	139	155	222	256	174	194	102	106	179	179	202	202	139	157	214	216	148	150	188	208	174	186	102	104	188	188	224	224	215	221	182	188	163	175	96	100	233
44Engo-low	44	Low	upper	March/April-07	245	270	107	107	220	232	190	388	139	155	170	252	174	178	114	116	173	185	202	204	141	141	222	222	148	148	188	200	174	222	82	86	170	188	220	226	217	231	178	180	145	193	108	108	235
45Engo-low	45	Low	upper	March/April-07	245	245	115	133	220	232	194	392	139	155	238	244	170	176	114	116	173	179	202	202	147	149	218	220	148	150	202	206	174	186	94	106	188	188	224	226	193	219	182	190	173	175	110	110	233
46Engo-low	46	Low	upper	March/April-07	245	270	127	127	224	226	194	388	149	153	216	246	174	180	114	116	176	179	202	202	137	139	222	226	148	152	194	200	172	174	82	86	170	188	224	226	221	221	164	164	173	177	106	164	237
47Engo-low	47	Low	upper	March/April-07	245	245	97	129	220	232	194	388	149	155	222	312	176	180	114	114	179	179	202	202	133	145	218	220	148	150	194	206	172	212	108	112	182	188	220	224	199	229	178	180	167	215	102	108	233
48Engo-low	48	Low	upper	March/April-07	245	245	103	129	216	232	194	388	139	149	242	250	174	180	100	114	173	179	192	204	143	149	216	216	150	150	188	188	174	176	86	128	188	188	226	232	191	219	180	182	143	191	122	138	239
49Engo-low	49	Low	upper	March/April-07	245	270	97	107	220	232	196	392	139	149	216	232	174	180	92	114	179	179	202	202	141	145	208	226	150	150	194	204	168	174	86	102	188	188	224	232	207	217	164	188	163	221	124	132	233
50Engo-low	50	Low	upper	March/April-07	245	245	127	129	216	230	194	392	139	149	210	256	170	188	98	112	179	179	202	204	141	141	216	216	148	152	194	204	172	180	86	116	188	188	226	226	203	219	164	172	153	209	114	150	229
51Engo-low	51	Low	upper	March/April-07	245	270	129	129	216	228	190	388	149	149	216	252	184	184	110	116	176	179	202	204	145	153	216	232	146	150	210	212	174	178	96	108	170	188	224	224	191	207	180	194	145	173	106	136	223
100Engo-part	100	Part	upper	March/April-07	245	270	103	131	216	220	192	392	149	151	232	272	180	206	108	112	179	179	202	202	147	151	216	222	148	152	200	204	174	216	86	102	188	188	224	236	219	223	164	172	145	207	120	142	239
101Engo-part	101	Part	upper	March/April-07	270	270	103	131	218	240	194	392	155	155	244	248	176	178	102	116	179	179	202	202	139	157	214	214	144	150	192	196	174	174	88	98	170	188	226	230	233	245	172	184	159	201	156	156	237
102Engo-part	102	Part	upper	March/April-07	270	270	107	127	220	226	190	388	139	149	222	314	174	186	116	116	179	179	202	204	143	151	212	216	150	152	200	216	188	192	96	102	170	188	222	224	219	221	178	182	157	157	140	150	237
103Engo-part	103	Part	upper	March/April-07	245	270	129	139	210	216	194	388	139	151	222	232	174	178	114	116	179	179	202	202	139	149	216	216	148	152	206	218	174	216	98	118	170	188	224	230	191	223	178	178	163	173	110	134	231
104Engo-part	104	Part	upper	March/April-07	245	270	131	131	220	226	190	388	151	157	256	302	168	170	114	114	173	179	202	202	141	143	216	216	148	148	192	196	172	174	82	86	170	188	222	236	217	223	180	182	153	159	104	152	235
105Engo-part	105	Part	upper	March/April-07	245	270	111	127	218	220	194	388	149	153	230	248	184	184	112	116	179	179	192	202	135	157	216	216	150	152	194	194	168	172	90	92	170	188	224	226	219	219	174	180	207	211	122	122	235
106Engo-part	106	Part	upper	March/April-07	270	270	107	129	218	226	194	388	139	153	246	310	176	180	102	112	176	179	202	202	137	141	220	224	148	148	196	200	172	172	108	108	170	188	222	222	211	225	164	192	157	165	140	158	231
107Engo-part	107	Part	upper	March/April-07	270	270	103	125	218	230	194	388	145	151	216	222	170	174	100	116	173	191	202	202	141	143	220	228	150	152	188	214	178	210	82	86	170	188	220	224	219	223	176	180	207	225	106	152	239
108Engo-part	108	Part	upper	March/April-07	270	270	129	129	226	240	194	388	151	155	234	236	176	190	114	114	173	179	202	202	141	145	216	220	150	150	188	200	178	226	104	116	170	188	216	222	207	217	180	180	197	215	108	142	237
58Engo-part	58	Part	upper	Oct/Nov-06	270	270	99	107	0	0	194	388	149	151	0	0	174	178	100	114	176	179	202	204	143	147	222	222	148	150	194	206	168	178	92	92	170	170	226	228	219	219	180	184	167	225	104	126	0
59Engo-part	59	Part	lower	March/April-07	245	270	99	115	204	230	190	388	145	151	318	318	182	182	112	112	179	179	202	202	143	149	222	244	148	150	192	204	172	178	104	108	170	188	220	224	213	217	184	184	157	165	110	126	237
60Engo-part	60	Part	lower	March/April-07	245	270	105	129	208	250	190	388	149	153	222	244	174	176	112	114	179	179	202	202	139	141	216	216	148	148	188	192	168	172	98	100	170	188	224	224	199	219	164	180	167	171	90	160	229
61Engo-part	61	Part	lower	March/April-07	270	270	127	127	220	222	194	388	141	151	264	296	176	178	114	118	179	182	202	204	143	143	200	218	150	150	194	206	172	174	82	102	170	188	220	230	205	221	172	182	163	201	108	108	237
62Engo-part	62	Part	lower	March/April-07	270	270	127	131	216	234	194	388	145	149	210	242	172	174	102	114	173	179	202	202	135	145	216	216	150	150	200	206	168	220	92	104	170	188	222	224	217	227	180	180	167	183	122	168	239
63Engo-part	63	Part	lower	March/April-07	270	270	111	115	228	244	190	380	139	139	230	246	178	186	98	114	176	185	202	202	139	147	216	218	148	148	186	188	174	212	78	92	170	188	224	224	191	211	178	180	179	179	102	108	235
64Engo-part	64	Part	lower	March/April-07	270	270	107	129	218	234	194	392	139	149	216	242	172	174	112	116	179	179	202	202	133	151	216	218	148	150	200	212	178	192	92	98	170	170	228	230	203	207	180	182	153	163	98	112	239
65Engo-part	65	Part	lower	March/April-07	245	270	105	129	230	240	190	388	139	153	216	238	178	178	102	114	179	179	202	204	139	143	218	224	148	148	196	214	174	174	82	96	170	182	224	226	213	227	178	180	143	147	104	154	235
66Engo-part	66	Part	lower	March/April-07	270	270	99	129	226	228	194	392	139	151	222	256	172	176	100	114	179	179	202	204	141	147	216	222	146	150	188	196	174	178	98	108	170	188	226	234	219	219	180	186	153	211	112	134	239
67Engo-part	67	Part	lower	March/April-07	245	270	127	127	218	218	194	392	145	153	242	306	174	182	116	116	179	185	202	204	139	147	214	218	148	150	188	206	168	174	98	104	170	188	0	0	219	227	172	174	193	213	106	120	235
68Engo-part	68	Part	lower	March/April-07	245	270	105	129	220	226	194	388	149	151	194	194	170	178	114	120	179	179	202	202	137	143	202	220	148	152	206	208	172	184	90	100	188	188	226	232	219	231	172	174	163	179	106	158	239
69Engo-part	69	Part	lower	March/April-07	245	270	115	133	220	232	194	400	139	149	210	222	178	184	98	100	179	179	202	204	141	153	216	260	148	150	208	214	172	196	86	92	170	182	222	232	219	243	182	196	159	161	104	122	229
70Engo-part	70	Part	lower	March/April-07	245	270	97	97	208	224	194	388	155	155	190	274	180	200	112	114	176	179	202	204	139	141	216	228	146	146	206	212	174	174	76	116	188	188	224	224	227	229	180	182	163	163	98	98	237
71Engo-part	71	Part	lower	March/April-07	245	270	97	97	216	218	194	388	139	151	226	230	172	178	118	118	179	179	202	202	141	147	218	222	148	154	198	204	174	206	92	96	170	182	224	228	203	213	182	184	157	157	0	0	235
72Engo-part	72	Part	lower	March/April-07	245	270	135	135	216	224	194	388	155	155	246	246	182	188	114	118	176	179	202	206	135	141	224	228	150	150	192	194	168	180	98	102	188	188	230	230	197	217	164	172	155	233	130	160	237
73Engo-part	73	Part	lower	March/April-07	245	270	129	129	216	224	194	392	139	151	214	216	184	184	98	118	179	182	202	202	141	141	214	220	148	150	188	196	172	192	98	98	170	188	224	226	219	221	182	182	157	223	98	98	239
74Engo-part	74	Part	lower	March/April-07	245	270	105	105	210	210	194	388	139	139	242	308	174	180	98	114	173	173	202	202	139	145	214	216	148	150	188	198	176	178	86	102	170	188	226	230	191	213	182	184	165	177	126	128	233
75Engo-part	75	Part	lower	March/April-07	245	270	97	105	220	226	190	388	149	151	222	246	174	180	112	112	179	179	202	202	135	135	216	224	148	148	200	204	180	180	102	102	170	170	226	230	201	219	178	184	157	161	114	164	233
76Engo-part	76	Part	lower	March/April-07	245	270	129	129	216	222	194	388	139	149	244	244	162	176	100	116	173	179	202	202	147	151	218	230	144	148	204	210	168	172	104	108	170	188	224	224	191	233	172	180	197	219	112	114	239
77Engo-part	77	Part	lower	March/April-07	270	270	131	131	224	250	194	388	149	153	216	238	176	182	114	114	167	176	202	202	145	147	216	224	146	148	188	200	172	174	82	82	170	188	224	224	213	215	172	184	145	183	98	104	235
78Engo-part	78	Part	lower	March/April-07	245	270	129	129	192	220	194	388	139	155	216	252	172	200	98	112	167	179	202	202	145	145	216	222	148	148	190	194	186	222	82	112	170	188	224	224	213	219	172	190	149	221	104	106	237
79Engo-part	79	Part	lower	March/April-07	245	270	129	129	192	220	194	388	139	155	216	252	172	200	114	132	179	191	202	204	145	145	214	262	150	150	204	208	172	174	110	112	170	182	220	224	217	219	180	188	143	237	108	152	231
80Engo-part	80	Part	lower	March/April-07	270	270	107	129	216	230	190	388	145	151	216	216	174	196	98	126	164	179	202	202	141	143	214	222	150	150	188	204	174	190	92	98	170	188	220	226	219	225	182	188	161	185	106	118	239
81Engo-part	81	Part	lower	March/April-07	245	270	105	127	232	236	194	388	155	155	216	216	168	184	98	116	179	179	200	204	141	147	216	226	148	150	186	206	174	174	94	112	188	188	226	226	211	221	172	182	163	225	0	0	235
82Engo-part	82	Part	lower	March/April-07	245	270	97	127	214	214	194	388	139	145	198	306	168	180	108	116	173	179	202	204	127	141	216	222	150	150	188	212	178	178	108	112	170	188	222	226	223	229	180	184	149	203	102	128	237
83Engo-part	83	Part	lower	March/April-07	245	270	129	129	222	230	190	388	145	149	238	242	180	184	112	116	179	179	202	202	135	141	212	216	148	150	194	202	174	210	88	116	188	188	218	218	213	215	174	184	163	165	110	164	237
84Engo-part	84	Part	upper	March/April-07	270	270	131	131	234	254	190	388	145	155	216	258	178	188	114	114	179	191	202	204	147	147	206	220	148	148	196	218	174	174	82	82	170	188	226	226	211	213	174	180	177	183	92	106	237
85Engo-part	85	Part	upper	March/April-07	270	270	103	131	222	232	194	392	149	151	218	232	176	176	114	114	179	191	202	202	141	141	218	218	148	148	204	208	174	174	86	98	170	188	226	226	231	237	172	182	153	201	104	142	237
86Engo-part	86	Part	upper	March/April-07	270	270	103	107	224	234	194	392	149	157	236	240	174	176	102	112	179	179	202	204	139	141	222	234	148	148	188	196	168	174	100	106	170	188	218	224	219	231	164	180	149	209	154	156	229
87Engo-part	87	Part	upper	March/April-07	270	270	103	127	216	216	190	388	149	155	210	302	178	180	102	116	176	176	202	202	135	145	218	226	148	150	184	198	174	192	92	98	170	170	224	230	191	221	182	194	161	161	130	154	239
88Engo-part	88	Part	upper	March/April-07	270	270	129	129	228	230	194	388	139	147	260	260	176	178	112	118	179	179	202	204	139	145	212	218	148	150	188	208	174	180	94	140	170	170	220	230	213	233	172	180	219	219	104	108	233
90Engo-part	90	Part	upper	March/April-07	245	270	125	129	222	224	190	388	139	151	212	242	176	180	112	114	167	179	202	202	135	143	214	228	144	148	196	208	168	174	104	108	170	188	224	226	223	243	164	178	143	167	110	112	237
91Engo-part	91	Part	upper	March/April-07	245	270	99	103	224	230	190	384	139	153	216	296	170	180	110	132	173	185	202	202	143	147	216	224	148	148	188	214	180	186	100	112	170	188	224	232	221	223	172	180	145	157	104	112	233
92Engo-part	92	Part	upper	March/April-07	245	270	127	129	208	224	194	392	149	163	190	222	176	180	110	126	179	179	202	202	145	147	224	234	144	154	202	204	168	174	96	108	170	188	220	230	219	225	172	172	149	165	108	128	237
93Engo-part	93	Part	upper	March/April-07	270	270	97	103	208	216	194	388	139	151	244	274	170	174	112	114	179	185	204	204	139	143	216	218	148	150	192	206	168	224	110	112	170	188	222	226	219	235	184	190	149	167	122	160	233
94Engo-part	94	Part	upper	March/April-07	245	270	127	129	224	226	194	392	139	155	228	302	174	196	114	116	185	185	202	202	135	151	216	216	148	152	196	196	172	186	88	110	170	188	220	222	211	231	182	182	141	213	90	156	235
95Engo-part	95	Part	upper	March/April-07	270	270	97	107	218	248	190	388	139	149	210	238	176	178	98	98	179	185	202	202	133	145	218	224	148	150	188	212	168	192	92	112	170	170	218	230	203	213	180	188	163	173	148	148	241
96Engo-part	96	Part	upper	March/April-07	270	270	103	131	218	226	194	388	149	151	218	244	166	182	98	104	170	185	202	202	139	139	214	224	148	148	198	202	172	172	86	108	188	188	222	234	197	223	186	194	149	207	106	112	235
97Engo-part	97	Part	upper	March/April-07	245	270	97	97	228	232	194	388	139	151	246	246	178	182	98	118	182	182	202	202	139	141	212	222	148	150	202	212	172	174	86	98	170	170	224	234	211	219	174	180	165	185	100	148	233
98Engo-part	98	Part	upper	March/April-07	245	270	105	129	208	216	194	396	139	145	216	238	180	188	108	114	179	188	202	204	139	139	216	220	148	150	204	214	168	178	108	140	170	188	230	232	219	229	180	182	153	177	98	110	237
99Engo-part	99	Part	upper	March/April-07	245	270	133	133	212	222	192	388	147	149	236	242	174	180	116	118	173	179	202	204	137	143	220	220	148	150	202	210	168	174	102	116	170	188	222	224	219	233	180	186	155	161	90	136	233
[truncated: 5 more columns]
