# Supplementary material for: Ongoing niche differentiation under high gene flow in a polymorphic brackish water threespine stickleback (Gasterosteus aculeatus) population
Source: BMC Evol Biol. 2018 Feb 5;18:14. doi: 10.1186/s12862-018-1128-y (PMC5800020; doi:10.1186/s12862-018-1128-y)
Supplement: Supplementary file 5 — Eda locus Stn382, body length, sex and location for the Lake Engervann threespine stickleback. (XLSX 16 kb) [file 12862_2018_1128_MOESM5_ESM.xlsx]

## Sheet: Sheet1
Fish id	Eda locus Stn382 genotype	Lake area	Plate morph	Fish gender	Bodylength (cm)
1	AA	Upper lake	Partially plated	Female	4
2	aa	Upper lake	Low plated	Male	4.6
3	Aa	Upper lake	Partially plated	Male	4.7
4	Aa	Upper lake	Partially plated	Male	5
8	Aa	Upper lake	Partially plated	Female	4.8
9	AA	Upper lake	Partially plated	Male	4.7
10	aa	Upper lake	Low plated	Male	4.45
11	AA	Upper lake	Partially plated	Male	3.9
12	aa	Upper lake	Low plated	Female	4.5
14	aa	Upper lake	Low plated	Female	5.5
21	aa	Upper lake	Low plated	Female	5.35
22	aa	Upper lake	Low plated	Male	5.15
23	aa	Upper lake	Low plated	Female	4.3
24	aa	Upper lake	Low plated	Female	4.65
25	aa	Upper lake	Low plated	Male	4.65
27	aa	Upper lake	Low plated	Female	5.3
30	aa	Upper lake	Low plated	Male	3.85
32	Aa	Upper lake	Low plated	Male	3.65
33	Aa	Upper lake	Low plated	Male	3.65
34	Aa	Upper lake	Low plated	Female	3.6
36	aa	Upper lake	Low plated	Female	3.5
37	aa	Upper lake	Low plated	Male	3.75
39	aa	Upper lake	Low plated	Female	3.5
40	aa	Upper lake	Low plated	Female	3.35
41	aa	Upper lake	Low plated	Male	3.35
42	aa	Lower lake	Low plated	Male	4.9
43	Aa	Lower lake	Low plated	Male	3.75
44	aa	Lower lake	Low plated	Male	5
45	aa	Lower lake	Low plated	Male	4.75
50	aa	Lower lake	Low plated	Female	4.7
51	aa	Lower lake	Low plated	Male	4.2
53	Aa	Lower lake	Low plated	Male	4.2
55	Aa	Lower lake	Low plated	Female	4.05
56	Aa	Lower lake	Low plated	Male	3.9
57	aa	Lower lake	Low plated	Male	4
58	aa	Lower lake	Low plated	Female	4.65
60	aa	Lower lake	Low plated	Male	4.35
61	aa	Lower lake	Low plated	Male	4.9
62	aa	Lower lake	Low plated	Female	5.35
63	aa	Lower lake	Low plated	Female	3.5
66	Aa	Lower lake	Low plated	Female	4
68	aa	Lower lake	Low plated	Female	4.35
69	Aa	Lower lake	Low plated	Male	3.8
70	Aa	Lower lake	Low plated	Female	3.5
72	aa	Lower lake	Low plated	Female	4.25
74	aa	Lower lake	Low plated	Male	3.9
75	aa	Lower lake	Low plated	Male	4.1
78	Aa	Lower lake	Low plated	Male	3.45
80	aa	Lower lake	Low plated	Male	3.5
91	AA	Upper lake	Completely plated	Female	5.2
92	AA	Upper lake	Completely plated	Male	5.1
93	AA	Upper lake	Completely plated	Male	5.2
94	AA	Upper lake	Completely plated	Male	5
95	AA	Upper lake	Completely plated	Male	4.9
96	AA	Upper lake	Completely plated	Female	4.9
98	AA	Upper lake	Completely plated	Female	5.45
99	AA	Upper lake	Completely plated	Female	5.45
100	AA	Upper lake	Completely plated	Female	5.05
101	AA	Upper lake	Completely plated	Male	5.1
102	AA	Upper lake	Completely plated	Female	5.05
103	AA	Upper lake	Completely plated	Male	4.9
104	aa	Upper lake	Completely plated	Male	4.6
105	AA	Upper lake	Completely plated	Female	4.65
106	AA	Lower lake	Completely plated	Male	4.8
107	AA	Lower lake	Completely plated	Male	4.9
108	AA	Lower lake	Completely plated	Male	5.15
109	Aa	Lower lake	Completely plated	Male	4.6
110	AA	Lower lake	Completely plated	Female	4.7
111	AA	Lower lake	Completely plated	Female	5
112	AA	Lower lake	Completely plated	Male	4.7
113	AA	Lower lake	Completely plated	Female	5.35
114	Aa	Lower lake	Completely plated	Female	5.4
115	AA	Lower lake	Completely plated	Female	4.55
116	AA	Lower lake	Completely plated	Female	5.25
117	AA	Lower lake	Completely plated	Female	5.7
118	Aa	Lower lake	Completely plated	Male	5.5
119	AA	Lower lake	Completely plated	Male	5.1
120	AA	Lower lake	Completely plated	Female	5.55
121	Aa	Upper lake	Partially plated	Female	5.1
122	Aa	Upper lake	Partially plated	Male	4.7
123	Aa	Upper lake	Partially plated	Male	4.7
124	AA	Upper lake	Partially plated	Female	4.3
125	Aa	Upper lake	Partially plated	Male	4.4
126	AA	Upper lake	Partially plated	Female	4.55
127	Aa	Upper lake	Partially plated	Male	4.8
128	AA	Upper lake	Partially plated	Male	3.9
129	aa	Upper lake	Partially plated	Female	4.35
130	AA	Upper lake	Partially plated	Female	4.5
131	Aa	Upper lake	Partially plated	Female	4.3
132	Aa	Upper lake	Partially plated	Female	4.95
133	Aa	Upper lake	Partially plated	Male	4.2
134	AA	Upper lake	Partially plated	Female	5.1
135	AA	Upper lake	Partially plated	Female	5.3
136	Aa	Lower lake	Partially plated	Female	5.35
138	Aa	Lower lake	Partially plated	Male	5.25
139	Aa	Lower lake	Partially plated	Female	5.35
140	Aa	Lower lake	Partially plated	Male	4.2
141	Aa	Lower lake	Partially plated	Male	4.8
142	Aa	Lower lake	Partially plated	Female	4.9
143	Aa	Lower lake	Partially plated	Male	4.75
144	AA	Lower lake	Partially plated	Male	4.55
145	Aa	Lower lake	Partially plated	Male	4.9
146	aa	Lower lake	Partially plated	Male	4.5
147	Aa	Lower lake	Partially plated	Male	4.4
148	Aa	Lower lake	Partially plated	Male	4.55
149	Aa	Lower lake	Partially plated	Female	5.15
150	AA	Lower lake	Partially plated	Male	4.15
151	Aa	Lower lake	Partially plated	Male	5.9
152	Aa	Lower lake	Partially plated	Male	4.5
153	AA	Lower lake	Partially plated	Female	4.9
154	AA	Lower lake	Partially plated	Female	4.85
155	AA	Lower lake	Partially plated	Female	4.55
156	AA	Lower lake	Partially plated	Male	4.95
157	Aa	Lower lake	Partially plated	Female	4.8
158	AA	Lower lake	Partially plated	Male	5.3
159	Aa	Lower lake	Partially plated	Male	4.85
160	Aa	Lower lake	Partially plated	Female	5.25
161	Aa	Lower lake	Partially plated	Male	4.7
162	Aa	Lower lake	Partially plated	Female	5.1
163	Aa	Lower lake	Partially plated	Male	4.8
164	Aa	Lower lake	Partially plated	Male	5.3
165	aa	Lower lake	Partially plated	Female	4.7
166	Aa	Lower lake	Partially plated	Male	5.25
167	Aa	Lower lake	Partially plated	Male	5.4
168	Aa	Lower lake	Partially plated	Female	4.9
169	AA	Lower lake	Partially plated	Male	4.7
170	Aa	Lower lake	Partially plated	Female	4.6
171	Aa	Lower lake	Partially plated	Male	5
172	AA	Lower lake	Partially plated	Female	4.9
173	Aa	Lower lake	Partially plated	Female	4.8
174	Aa	Lower lake	Partially plated	Female	5.6
175	Aa	Lower lake	Partially plated	Male	5.1
201	Aa	Lower lake	Low plated	Male	4.6
202	aa	Lower lake	Low plated	Female	4.2
203	Aa	Lower lake	Low plated	Male	4.6
204	aa	Lower lake	Low plated	Female	3.6
205	aa	Lower lake	Low plated	Male	4.9
206	aa	Lower lake	Low plated	Female	4.1
207	aa	Lower lake	Low plated	Female	3.75
208	aa	Lower lake	Low plated	Female	4.5
209	aa	Lower lake	Low plated	Female	3.9
210	aa	Lower lake	Low plated	Male	3.8
211	aa	Lower lake	Low plated	Male	4
212	aa	Lower lake	Low plated	Female	3.85
217	aa	Lower lake	Low plated	Male	3.5
218	aa	Lower lake	Low plated	Female	3.65
220	Aa	Lower lake	Low plated	Male	4.05
246	AA	Upper lake	Partially plated	Female	5.25
247	AA	Upper lake	Partially plated	Female	5.35
248	AA	Upper lake	Partially plated	Female	4.85
249	AA	Upper lake	Partially plated	Female	5
250	AA	Upper lake	Partially plated	Female	4.5
252	Aa	Upper lake	Partially plated	Female	6.45
253	Aa	Upper lake	Partially plated	Female	5.1
254	Aa	Upper lake	Partially plated	Female	4.75
255	AA	Upper lake	Partially plated	Male	4.3
256	Aa	Upper lake	Partially plated	Female	4.65
257	AA	Upper lake	Partially plated	Female	4.3
258	AA	Upper lake	Partially plated	Male	4.5
259	Aa	Upper lake	Partially plated	Male	4.45
260	Aa	Upper lake	Partially plated	Male	4.7
261	Aa	Upper lake	Partially plated	Male	4.3
262	Aa	Upper lake	Partially plated	Male	4.8
263	AA	Upper lake	Partially plated	Male	4.85
264	AA	Upper lake	Partially plated	Male	4.65
265	Aa	Upper lake	Partially plated	Male	5.2
266	Aa	Upper lake	Partially plated	Female	6.1
267	Aa	Upper lake	Partially plated	Female	4.3
268	AA	Upper lake	Partially plated	Female	4.5
269	AA	Upper lake	Partially plated	Female	5.1
270	AA	Upper lake	Partially plated	Female	4.25
271	Aa	Upper lake	Low plated	Female	4.7
272	aa	Upper lake	Low plated	Male	4.25
273	Aa	Upper lake	Low plated	Male	4.8
275	aa	Upper lake	Low plated	Female	3.45
276	aa	Upper lake	Low plated	Female	3.5
277	aa	Upper lake	Low plated	Female	4.1
278	aa	Upper lake	Low plated	Female	3.95
279	aa	Upper lake	Low plated	Female	4.15
283	aa	Upper lake	Low plated	Female	3.35
284	aa	Upper lake	Low plated	Female	3
285	Aa	Upper lake	Low plated	Male	3.5
286	aa	Upper lake	Low plated	Female	3.95
289	Aa	Upper lake	Low plated	Female	3.8
290	aa	Upper lake	Low plated	Female	2.9
291	aa	Upper lake	Low plated	Female	3.45
293	Aa	Upper lake	Low plated	Male	3.4
294	aa	Upper lake	Low plated	Male	3.1
295	Aa	Upper lake	Low plated	Female	3.55
176	AA	Lower lake	Completely plated	Female	6
177	AA	Lower lake	Completely plated	Male	4.9
178	AA	Lower lake	Completely plated	Male	5.1
179	AA	Lower lake	Completely plated	Female	5.5
180	AA	Lower lake	Completely plated	Female	5.1
181	AA	Lower lake	Completely plated	Male	5.2
182	AA	Lower lake	Completely plated	Female	4.95
183	AA	Lower lake	Completely plated	Female	4.9
184	AA	Lower lake	Completely plated	Male	4.75
185	AA	Lower lake	Completely plated	Male	5.15
186	AA	Lower lake	Completely plated	Male	4.8
187	AA	Lower lake	Completely plated	Female	5
188	AA	Lower lake	Completely plated	Female	4.95
189	AA	Lower lake	Completely plated	Female	5.4
190	Aa	Lower lake	Completely plated	Male	5.6
191	Aa	Lower lake	Completely plated	Male	5.2
192	AA	Lower lake	Completely plated	Male	5.3
193	Aa	Lower lake	Completely plated	Male	5
194	AA	Lower lake	Completely plated	Female	5.35
195	AA	Lower lake	Completely plated	Female	5.5
196	AA	Lower lake	Completely plated	Female	6.75
197	AA	Lower lake	Completely plated	Male	5.2
198	AA	Lower lake	Completely plated	Female	5.35
199	AA	Lower lake	Completely plated	Male	5.3
200	AA	Lower lake	Completely plated	Female	5.6
223	AA	Upper lake	Completely plated	Female	4.9
224	AA	Upper lake	Completely plated	Male	5.4
225	AA	Upper lake	Completely plated	Male	4.9
226	AA	Upper lake	Completely plated	Male	5.25
227	AA	Upper lake	Completely plated	Female	5.5
228	AA	Upper lake	Completely plated	Female	5.1
229	AA	Upper lake	Completely plated	Female	5.2
230	AA	Upper lake	Completely plated	Male	5.7
231	AA	Upper lake	Completely plated	Male	4.7
232	AA	Upper lake	Completely plated	Male	5.25
233	AA	Upper lake	Completely plated	Male	5.15
235	AA	Upper lake	Completely plated	Male	5.2
236	AA	Upper lake	Completely plated	Male	5.1
237	AA	Upper lake	Completely plated	Male	5.5
238	AA	Upper lake	Completely plated	Male	5
239	AA	Upper lake	Completely plated	Female	5.3
240	AA	Upper lake	Completely plated	Female	5.3
241	AA	Upper lake	Completely plated	Female	5.4
242	AA	Upper lake	Completely plated	Male	5.3
243	Aa	Upper lake	Completely plated	Female	5.3
244	AA	Upper lake	Completely plated	Female	5.2
245	AA	Upper lake	Completely plated	Female	5.2
