# Supplementary material for: Ongoing niche differentiation under high gene flow in a polymorphic brackish water threespine stickleback (Gasterosteus aculeatus) population
Source: BMC Evol Biol. 2018 Feb 5;18:14. doi: 10.1186/s12862-018-1128-y (PMC5800020; doi:10.1186/s12862-018-1128-y)
Supplement: Supplementary file 9 — Other raw data on the Lake Engervann threeespine stickleback. (XLSX 71 kb) [file 12862_2018_1128_MOESM9_ESM.xlsx]

## Sheet: Sheet1
Fish id number	Stn382 genotype (basepairs)	Lake area	Time group	Real date	Lateral plate morph	Sex (F=female, M=male)	Length (cm)	E_D13CDF	D15N	D13C	C	N	C:N	C:N_M	Number of gill rakers	Gill raker length (mm)	Lateral plate number	Sum Trematoda	Trematoda rigth pectoral fin	Trematoda left pectoral fin	Trematoda dorsal fin	Trematoda anal fin	Trematoda tail fin	Sum Thersitina gasterostei	Thersitina left gill	Thersitina rigth gill
1	218-218	Upper part (low salinity)	Oct/Nov-06	2006-10-20	Partially plated morph	F	4	-19.3	9.2	-21	49.5	12.4	3.99	3.42	20	0.853659	33	0	0	0	0	0	0	4	2	2
2	151-151	Upper part (low salinity)	Oct/Nov-06	2006-10-20	Low plated morph	M	4.6	-15	12.8	-16.3	47.5	13.1	3.62	3.11	24	1.09756	13	5	2	1	1	0	2	8	2	6
3	151-218	Upper part (low salinity)	Oct/Nov-06	2006-10-20	Partially plated morph	M	4.7	-19	12.8	-20.9	50.2	12.2	4.11	3.52	16	1.02439	45	14	6	2	2	1	5	7	4	3
4	151-218	Upper part (low salinity)	Oct/Nov-06	2006-10-20	Partially plated morph	M	5	-17.1	13.5	-19.4	51.1	11.5	4.43	3.8	19	1.29268	44	6	1	2	0	1	4	0	0	0
8	151-218	Upper part (low salinity)	Oct/Nov-06	2006-10-20	Partially plated morph	F	4.8	-17.6	9.9	-19.5	50.1	12.2	4.1	3.51	19	1.14634	52	2	0	0	0	0	2	14	3	11
9	218-218	Upper part (low salinity)	Oct/Nov-06	2006-10-20	Partially plated morph	M	4.7	-17.4	11.5	-19.3	50.5	12.5	4.05	3.47	17	1.29268	59	5	1	1	2	1	1	6	2	4
10	151-151	Upper part (low salinity)	Oct/Nov-06	2006-10-20	Low plated morph	M	4.45	-17.5	8.5	-19.2	48.1	12.3	3.9	3.34	19	1.21951	19	4	3	1	0	0	1	4	3	1
11	218-218	Upper part (low salinity)	Oct/Nov-06	2006-10-20	Partially plated morph	M	3.9	-15.3	11.8	-16.6	49	13.5	3.63	3.11	19	0.926829	53	13	4	4	2	1	6	2	0	2
12	151-151	Upper part (low salinity)	Oct/Nov-06	2006-10-20	Low plated morph	F	4.5	-16.7	10.2	-18.5	49.4	12.2	4.06	3.48	15	0.902439	14	4	0	2	1	0	3	5	2	3
14	151-151	Upper part (low salinity)	Oct/Nov-06	2006-10-20	Low plated morph	F	5.5	-16.6	12.5	-18.3	49	12.6	3.89	3.33	19	1.58537	14	5	4	1	0	0	1	3	2	1
21	151-151	Upper part (low salinity)	Oct/Nov-06	2006-10-20	Low plated morph	F	5.35	-17.3	12.9	-18.9	48.8	12.5	3.91	3.35	17	1.09756	14	13	5	4	1	3	4	1	1	0
22	151-151	Upper part (low salinity)	Oct/Nov-06	2006-10-20	Low plated morph	M	5.15	-16.9	10	-18.4	47.9	12.8	3.75	3.21	20	1.41463	16	10	2	3	1	0	7	14	8	6
23	151-151	Upper part (low salinity)	Oct/Nov-06	2006-10-20	Low plated morph	F	4.3	-18.7	9.2	-20.3	48.1	12.4	3.87	3.32	20	1.09756	37	0	0	0	0	0	0	8	3	5
24	151-151	Upper part (low salinity)	Oct/Nov-06	2006-10-20	Low plated morph	F	4.65	-16.9	12.2	-18.6	48.4	12.2	3.96	3.39	20	1.14634	14	1	0	0	1	0	0	7	2	5
25	151-151	Upper part (low salinity)	Oct/Nov-06	2006-10-20	Low plated morph	M	4.65	-16.8	10.6	-18.6	48.2	12.1	3.97	3.4	18	1.36585	14	10	3	4	3	1	3	5	2	3
27	151-151	Upper part (low salinity)	Oct/Nov-06	2006-10-20	Low plated morph	F	5.3	-17.1	12.8	-18.9	48.7	12.2	3.99	3.42	17	1	13	18	1	4	7	2	8	3	0	3
30	151-151	Upper part (low salinity)	Oct/Nov-06	2006-10-20	Low plated morph	M	3.85	-16.2	11.9	-17.8	48.2	12.4	3.89	3.33	22	0.902439	12	3	1	2	1	0	1	3	1	2
32	151-218	Upper part (low salinity)	Oct/Nov-06	2006-10-20	Low plated morph	M	3.65	-18.6	10	-20.1	48.1	12.8	3.75	3.22	17	0.97561	33	0	0	0	0	0	0	2	1	1
33	151-218	Upper part (low salinity)	Oct/Nov-06	2006-10-20	Low plated morph	M	3.65	-18.7	10.2	-20.3	48.2	12.4	3.87	3.32	20	1.02439	12	0	0	0	0	0	0	4	1	3
34	151-218	Upper part (low salinity)	Oct/Nov-06	2006-10-20	Low plated morph	F	3.6	-19.8	9.3	-21.2	47.3	12.5	3.77	3.23	19	0.804878	23	0	0	0	0	0	0	4	4	0
36	151-151	Upper part (low salinity)	Oct/Nov-06	2006-10-20	Low plated morph	F	3.5	-19.7	10.4	-21.2	48.2	12.7	3.8	3.26	21	0.829268	28	0	0	0	0	0	0	7	2	5
37	151-151	Upper part (low salinity)	Oct/Nov-06	2006-10-20	Low plated morph	M	3.75	-18.2	9.5	-19.6	48.3	13	3.71	3.18	21	0.902439	11	2	2	0	0	0	0	4	2	2
39	151-151	Upper part (low salinity)	Oct/Nov-06	2006-10-20	Low plated morph	F	3.5	-19.3	9.5	-21.1	50.6	12.5	4.04	3.47	21	0.731707	14	0	0	0	0	0	0	6	3	3
40	151-151	Upper part (low salinity)	Oct/Nov-06	2006-10-20	Low plated morph	F	3.35	-19	10.2	-20.3	47.9	12.9	3.71	3.18	19	0.902439	17	0	0	0	0	0	0	6	5	1
41	151-151	Upper part (low salinity)	Oct/Nov-06	2006-10-20	Low plated morph	M	3.35	-20.4	11.7	-21.5	47.2	13.4	3.53	3.02	22	0.707317	8	0	0	0	0	0	0	2	2	0
42	151-151	Lower part (higher salinity)	Oct/Nov-06	2006-11-10	Low plated morph	M	4.9	-16.7	12.5	-18.5	50.8	12.6	4.04	3.46	19	1.34146	14	12	5	4	3	0	4	2	2	0
43	151-218	Lower part (higher salinity)	Oct/Nov-06	2006-11-10	Low plated morph	M	3.75	-15.6	12.6	-16.8	49	13.7	3.59	3.07	22	1.09756	13	1	0	1	0	0	1	3	3	0
44	151-151	Lower part (higher salinity)	Oct/Nov-06	2006-11-10	Low plated morph	M	5	-17	13.1	-18.4	49.2	13.3	3.71	3.18	21	1.09756	12	28	6	7	4	4	14	0	0	0
45	151-151	Lower part (higher salinity)	Oct/Nov-06	2006-11-10	Low plated morph	M	4.75	-17.1	12.5	-18.3	49.5	13.6	3.63	3.11	18	1.09756	15	10	3	1	3	0	4	12	4	8
50	151-151	Lower part (higher salinity)	Oct/Nov-06	2006-11-10	Low plated morph	F	4.7	-13.2	11.9	-14.3	49.3	13.8	3.57	3.06	19	1.17073	11	7	3	0	0	0	4	6	2	4
51	151-151	Lower part (higher salinity)	Oct/Nov-06	2006-11-10	Low plated morph	M	4.2	-17	12.6	-18.5	49	12.9	3.79	3.25	19	0.95122	12	4	0	1	3	0	1	1	1	0
53	151-218	Lower part (higher salinity)	Oct/Nov-06	2006-11-10	Low plated morph	M	4.2	-21.2	8.1	-22.9	48.7	12.5	3.89	3.33	19	0.926829	12	12	5	5	2	1	4	3	1	2
55	151-218	Lower part (higher salinity)	Oct/Nov-06	2006-11-10	Low plated morph	F	4.05	-14	11.8	-15.2	48.6	13.5	3.6	3.09	18	0.609756	12	0	0	0	0	0	0	12	7	5
56	151-218	Lower part (higher salinity)	Oct/Nov-06	2006-11-10	Low plated morph	M	3.9	-21.3	8.8	-22.6	49.5	13.4	3.69	3.16	21	0.97561	15	7	1	2	0	0	6	4	0	4
57	151-151	Lower part (higher salinity)	Oct/Nov-06	2006-11-10	Low plated morph	M	4	-16.7	12.7	-17.9	48.3	13.4	3.61	3.09	20	0.902439	12	1	0	0	0	0	1	7	3	4
58	151-151	Lower part (higher salinity)	Oct/Nov-06	2006-11-10	Low plated morph	F	4.65	-15.1	12.9	-16.9	49.7	12.6	3.95	3.39	21	1.12195	31	7	1	2	2	1	3	1	1	0
60	151-151	Lower part (higher salinity)	Oct/Nov-06	2006-11-10	Low plated morph	M	4.35	-15.7	12.8	-17.3	46.7	12.1	3.86	3.31	19	1.02439	10	9	0	2	2	3	4	4	1	3
61	151-151	Lower part (higher salinity)	Oct/Nov-06	2006-11-10	Low plated morph	M	4.9	-17.6	12.6	-19.4	50.6	12.4	4.07	3.49	18	0.97561	13	3	1	1	0	0	2	2	2	0
62	151-151	Lower part (higher salinity)	Oct/Nov-06	2006-11-10	Low plated morph	F	5.35	-16.6	12.8	-18.2	49.5	12.9	3.85	3.3	21	0.97561	14	19	6	4	1	0	12	1	1	0
63	151-151	Lower part (higher salinity)	Oct/Nov-06	2006-11-10	Low plated morph	F	3.5	-21.8	13.2	-22.9	47.9	13.5	3.55	3.04	17	0.634146	10	2	1	0	0	1	0	4	2	2
66	151-218	Lower part (higher salinity)	Oct/Nov-06	2006-11-10	Low plated morph	F	4	-16.3	12.9	-17.6	46.3	12.6	3.67	3.15	19	0.878049	12	2	0	2	1	0	1	5	1	4
68	151-151	Lower part (higher salinity)	Oct/Nov-06	2006-11-10	Low plated morph	F	4.35	-16.7	11.8	-18.2	49	13.1	3.75	3.21	22	0.731707	10	13	4	1	1	1	7	2	1	1
69	151-218	Lower part (higher salinity)	Oct/Nov-06	2006-11-10	Low plated morph	M	3.8	-16.6	12.3	-17.5	43.2	12.5	3.45	2.96	19	1	12	1	0	0	1	0	0	1	0	1
70	151-218	Lower part (higher salinity)	Oct/Nov-06	2006-11-10	Low plated morph	F	3.5	-17.6	12.8	-18.7	47.4	13.3	3.56	3.05	18	0.756098	10	1	0	0	0	0	1	1	0	1
72	151-151	Lower part (higher salinity)	Oct/Nov-06	2006-11-10	Low plated morph	F	4.25	-14.3	11.4	-15.4	47.5	13.4	3.53	3.03	19	0.95122	10	6	2	1	2	0	2	4	3	1
74	151-151	Lower part (higher salinity)	Oct/Nov-06	2006-11-10	Low plated morph	M	3.9	-16.6	9.9	-17.7	49.2	13.8	3.56	3.06	20	0.902439	11	4	2	1	0	0	2	7	5	2
75	151-151	Lower part (higher salinity)	Oct/Nov-06	2006-11-10	Low plated morph	M	4.1	-16.5	12.6	-17.6	44.7	12.5	3.57	3.06	19	0.926829	27	8	2	1	3	1	2	1	0	1
78	151-218	Lower part (higher salinity)	Oct/Nov-06	2006-11-10	Low plated morph	M	3.45	-14.1	11.5	-15.2	47.6	13.4	3.55	3.04	19	0.829268	16	1	0	0	0	0	1	2	1	1
80	151-151	Lower part (higher salinity)	Oct/Nov-06	2006-11-10	Low plated morph	M	3.5	-16.6	12.4	-17.8	48	13.4	3.59	3.07	20	0.97561	23	0	0	0	0	0	0	12	8	4
91	218-218	Upper part (low salinity)	Oct/Nov-06	2006-10-20	Completely plated morph	F	5.2	-16.1	12.3	-18	49.5	12.1	4.09	3.51	19	1.09756	64	10	3	2	4	0	3	12	6	6
92	218-218	Upper part (low salinity)	Oct/Nov-06	2006-10-20	Completely plated morph	M	5.1	-15.9	11.6	-17.5	47.9	12.5	3.83	3.28	24	1.39024	63	28	7	8	6	3	12	1	1	0
93	218-218	Upper part (low salinity)	Oct/Nov-06	2006-10-20	Completely plated morph	M	5.2	-14.1	11.9	-15.9	48.8	12.3	3.95	3.39	17	1.36585	67	10	4	3	2	0	4	8	5	3
94	218-218	Upper part (low salinity)	Oct/Nov-06	2006-10-20	Completely plated morph	M	5	-16.4	12.6	-18	48.7	12.5	3.89	3.33	19	1.07317	71	15	4	3	5	0	6	0	0	0
95	218-218	Upper part (low salinity)	Oct/Nov-06	2006-10-20	Completely plated morph	M	4.9	-18.9	10	-20.9	49.7	11.9	4.18	3.58	20	1.21951	64	15	5	5	3	4	3	5	4	1
96	218-218	Upper part (low salinity)	Oct/Nov-06	2006-10-20	Completely plated morph	F	4.9	-14.5	11.4	-16.2	48.5	12.4	3.92	3.36	20	1.34146	64	4	2	0	2	0	0	4	4	0
98	218-218	Upper part (low salinity)	Oct/Nov-06	2006-10-20	Completely plated morph	F	5.45	-16.5	11.2	-18.2	55.3	14	3.94	3.38	20	1.46341	62	17	5	6	2	0	10	3	1	2
99	218-218	Upper part (low salinity)	Oct/Nov-06	2006-10-20	Completely plated morph	F	5.45	-17.7	12.4	-19.6	49.3	12.2	4.06	3.48	20	1.36585	65	6	3	2	1	0	2	10	2	8
100	218-218	Upper part (low salinity)	Oct/Nov-06	2006-10-20	Completely plated morph	F	5.05	-15	11.4	-16.4	48	12.9	3.71	3.18	18	0.97561	62	14	4	3	0	3	7	13	3	10
101	218-218	Upper part (low salinity)	Oct/Nov-06	2006-10-20	Completely plated morph	M	5.1	-17.8	13.2	-19.6	49.9	12.3	4.06	3.48	19	1.31707	65	6	2	0	1	1	2	6	5	1
102	218-218	Upper part (low salinity)	Oct/Nov-06	2006-10-20	Completely plated morph	F	5.05	-18.1	12.7	-19.6	48.5	12.7	3.81	3.27	20	1.34146	64	35	9	5	8	1	17	4	0	4
103	218-218	Upper part (low salinity)	Oct/Nov-06	2006-10-20	Completely plated morph	M	4.9	-17.3	12.5	-18.9	48.9	12.7	3.85	3.3	16	1.21951	62	5	1	1	2	0	2	7	4	3
104	151-151	Upper part (low salinity)	Oct/Nov-06	2006-10-20	Completely plated morph	M	4.6	-16.9	12.5	-18.5	48.9	12.7	3.85	3.3	21	1.26829	62	5	0	1	1	1	3	1	1	0
105	218-218	Upper part (low salinity)	Oct/Nov-06	2006-10-20	Completely plated morph	F	4.65	-17.3	11.5	-18.8	47.9	12.6	3.79	3.25	20	1	61	5	2	0	1	1	1	13	9	4
106	218-218	Lower part (higher salinity)	Oct/Nov-06	2006-11-10	Completely plated morph	M	4.8	-16.6	12.6	-18.2	48.9	12.8	3.82	3.27	20	1.07317	66	3	1	3	0	0	2	0	0	0
107	218-218	Lower part (higher salinity)	Oct/Nov-06	2006-11-10	Completely plated morph	M	4.9	-16.9	12.7	-18.2	49	13.4	3.67	3.14	22	1.14634	63	3	0	0	0	0	3	4	1	3
108	218-218	Lower part (higher salinity)	Oct/Nov-06	2006-11-10	Completely plated morph	M	5.15	-16.9	12.7	-18.2	48.9	13.4	3.66	3.13	19	1.17073	64	18	2	4	4	2	10	8	2	6
109	151-218	Lower part (higher salinity)	Oct/Nov-06	2006-11-10	Completely plated morph	M	4.6	-15.6	12.2	-16.9	49.2	13.3	3.69	3.16	19	0.878049	64	17	5	3	3	2	7	4	1	3
110	218-218	Lower part (higher salinity)	Oct/Nov-06	2006-11-10	Completely plated morph	F	4.7	-15.7	13.4	-17	48.4	13.2	3.66	3.14	17	0.95122	64	7	0	0	1	1	5	7	3	4
111	218-218	Lower part (higher salinity)	Oct/Nov-06	2006-11-10	Completely plated morph	F	5	-17.9	12.8	-19.5	49.6	12.9	3.86	3.31	21	1.07317	64	16	5	6	2	0	9	4	2	2
112	218-218	Lower part (higher salinity)	Oct/Nov-06	2006-11-10	Completely plated morph	M	4.7	-17.3	12.4	-18.6	48.4	13.3	3.63	3.11	21	1.04878	64	7	2	1	1	0	4	10	5	5
113	218-218	Lower part (higher salinity)	Oct/Nov-06	2006-11-10	Completely plated morph	F	5.35	-16.7	12.7	-18.4	50.1	12.9	3.88	3.32	20	1.12195	65	9	3	5	2	1	3	5	3	2
114	151-218	Lower part (higher salinity)	Oct/Nov-06	2006-11-10	Completely plated morph	F	5.4	-16.4	12.7	-17.9	49.7	12.9	3.85	3.3	21	1.21951	59	24	5	7	7	3	9	4	2	2
115	218-218	Lower part (higher salinity)	Oct/Nov-06	2006-11-10	Completely plated morph	F	4.55	-16.4	12.4	-17.8	48.7	13.1	3.71	3.18	20	0.804878	63	15	5	5	3	2	5	3	1	2
116	218-218	Lower part (higher salinity)	Oct/Nov-06	2006-11-10	Completely plated morph	F	5.25	-17	12.8	-18.3	48.8	13.5	3.63	3.11	20	1.21951	70	65	25	21	10	4	26	0	0	0
117	218-218	Lower part (higher salinity)	Oct/Nov-06	2006-11-10	Completely plated morph	F	5.7	-16.1	12.9	-17.9	50.1	12.3	4.06	3.48	20	1.4878	65	5	0	0	2	1	2	2	1	1
118	151-218	Lower part (higher salinity)	Oct/Nov-06	2006-11-10	Completely plated morph	M	5.5	-18	13.1	-19.2	49	13.5	3.64	3.12	17	1.43902	65	53	10	17	19	7	17	1	0	1
119	218-218	Lower part (higher salinity)	Oct/Nov-06	2006-11-10	Completely plated morph	M	5.1	-15.1	12.5	-16.4	49.4	13.4	3.68	3.15	17	1.2439	65	27	7	12	4	1	15	11	7	4
120	218-218	Lower part (higher salinity)	Oct/Nov-06	2006-11-10	Completely plated morph	F	5.55	-16.1	11.5	-17.5	49.2	13.3	3.69	3.16	22	1.31707	63	9	0	3	1	0	8	8	8	0
121	151-218	Upper part (low salinity)	Oct/Nov-06	2006-10-20	Partially plated morph	F	5.1	-17.3	12.8	-18.9	48.3	12.5	3.86	3.31	22	0.829268	59	3	0	1	1	0	2	4	4	0
122	151-218	Upper part (low salinity)	Oct/Nov-06	2006-10-20	Partially plated morph	M	4.7	-16.8	13	-18.5	48.4	12.4	3.9	3.34	21	1.17073	41	5	0	1	1	0	4	4	3	1
123	151-218	Upper part (low salinity)	Oct/Nov-06	2006-10-20	Partially plated morph	M	4.7	-15.9	11.4	-17.8	48.8	11.9	4.12	3.53	21	1.14634	39	8	3	0	1	1	3	2	2	0
124	218-218	Upper part (low salinity)	Oct/Nov-06	2006-10-20	Partially plated morph	F	4.3	-16.2	10.8	-17.9	48.3	12.4	3.89	3.33	21	1.09756	46	8	0	0	1	1	6	16	8	8
125	151-218	Upper part (low salinity)	Oct/Nov-06	2006-10-20	Partially plated morph	M	4.4	-14.9	11.5	-16.3	48	12.8	3.74	3.21	20	0.902439	42	9	0	0	4	0	5	7	6	1
126	218-218	Upper part (low salinity)	Oct/Nov-06	2006-10-20	Partially plated morph	F	4.55	-16.1	11.2	-17.6	48.2	12.7	3.79	3.25	20	1.04878	47	10	3	2	0	0	7	3	0	3
127	151-218	Upper part (low salinity)	Oct/Nov-06	2006-10-20	Partially plated morph	M	4.8	-18.1	13.1	-19.8	48.1	12.1	3.98	3.41	19	1.21951	51	17	10	8	2	3	2	2	1	1
128	218-218	Upper part (low salinity)	Oct/Nov-06	2006-10-20	Partially plated morph	M	3.9	-20.1	8.7	-21.7	42.6	10.9	3.89	3.34	19	1.14634	22	0	0	0	0	0	0	6	4	2
129	151-151	Upper part (low salinity)	Oct/Nov-06	2006-10-20	Partially plated morph	F	4.35	-19.5	8.4	-21.2	47.9	12.2	3.94	3.38	19	0.780488	31	0	0	0	0	0	0	1	1	0
130	218-218	Upper part (low salinity)	Oct/Nov-06	2006-10-20	Partially plated morph	F	4.5	-18	12.6	-19.5	48.3	12.8	3.79	3.25	20	0.926829	38	7	4	2	0	1	2	0	0	0
131	151-218	Upper part (low salinity)	Oct/Nov-06	2006-10-20	Partially plated morph	F	4.3	-15.7	11.5	-17.3	48	12.5	3.83	3.28	18	0.97561	31	21	6	4	1	1	13	2	2	0
132	151-218	Upper part (low salinity)	Oct/Nov-06	2006-10-20	Partially plated morph	F	4.95	-13.7	11.2	-15.5	48.2	12.1	3.97	3.41	22	0.902439	44	3	1	0	0	0	2	6	3	3
133	151-218	Upper part (low salinity)	Oct/Nov-06	2006-10-20	Partially plated morph	M	4.2	-15.5	12.1	-17.1	47.7	12.2	3.9	3.34	20	0.95122	41	12	3	2	1	2	6	3	2	1
134	218-218	Upper part (low salinity)	Oct/Nov-06	2006-10-20	Partially plated morph	F	5.1	-18.3	7.8	-20.1	48.7	12.2	4	3.43	18	1.09756	33	12	5	5	4	0	3	29	14	15
135	218-218	Upper part (low salinity)	Oct/Nov-06	2006-10-20	Partially plated morph	F	5.3	-15.6	11.2	-17.5	48.6	11.9	4.08	3.5	17	1.2439	51	13	5	2	3	0	5	6	3	3
136	151-218	Lower part (higher salinity)	Oct/Nov-06	2006-11-10	Partially plated morph	F	5.35	-13.4	11.8	-14.9	48.2	12.8	3.78	3.24	17	1.09756	31	25	8	6	6	3	8	5	3	2
138	151-218	Lower part (higher salinity)	Oct/Nov-06	2006-11-10	Partially plated morph	M	5.25	-16.2	11.5	-17.3	48.3	13.5	3.58	3.07	19	1.31707	42	9	1	2	4	2	2	6	3	3
139	151-218	Lower part (higher salinity)	Oct/Nov-06	2006-11-10	Partially plated morph	F	5.35	-17	12.6	-18.4	48.1	13	3.7	3.17	19	1.12195	34	8	0	1	2	1	5	21	8	13
140	151-218	Lower part (higher salinity)	Oct/Nov-06	2006-11-10	Partially plated morph	M	4.2	-15.5	11.7	-16.8	53.6	14.6	3.67	3.14	20	1.09756	33	27	10	9	5	3	9	1	1	0
141	151-218	Lower part (higher salinity)	Oct/Nov-06	2006-11-10	Partially plated morph	M	4.8	-16.6	12.5	-18.5	50.2	12.3	4.09	3.51	20	1.19512	20	4	0	0	1	1	2	4	3	1
142	151-218	Lower part (higher salinity)	Oct/Nov-06	2006-11-10	Partially plated morph	F	4.9	-15.6	10.5	-17	48.6	13.1	3.72	3.19	20	1.2439	29	8	4	4	1	1	2	29	14	15
143	151-218	Lower part (higher salinity)	Oct/Nov-06	2006-11-10	Partially plated morph	M	4.75	-17.7	11.7	-18.9	48	13.3	3.6	3.09	20	1.17073	41	3	1	3	0	0	2	7	5	2
144	218-218	Lower part (higher salinity)	Oct/Nov-06	2006-11-10	Partially plated morph	M	4.55	-17.2	12.4	-18.5	48.6	13.1	3.7	3.17	22	1.09756	33	6	1	1	1	1	3	1	0	1
145	151-218	Lower part (higher salinity)	Oct/Nov-06	2006-11-10	Partially plated morph	M	4.9	-15	12.9	-16.4	48.9	13	3.78	3.24	21	1.26829	37	5	2	1	0	0	3	2	2	0
146	151-151	Lower part (higher salinity)	Oct/Nov-06	2006-11-10	Partially plated morph	M	4.5	-16.3	12.4	-17.6	48.4	13.1	3.7	3.17	20	1.07317	30	11	3	3	0	1	7	0	0	0
147	151-218	Lower part (higher salinity)	Oct/Nov-06	2006-11-10	Partially plated morph	M	4.4	-15.7	12.6	-16.9	48.4	13.6	3.56	3.06	24	1.14634	36	9	3	1	2	1	3	2	1	1
148	151-218	Lower part (higher salinity)	Oct/Nov-06	2006-11-10	Partially plated morph	M	4.55	-16.2	12.2	-17.6	48.9	13.2	3.71	3.18	19	1.2439	42	15	4	0	2	2	7	2	1	1
149	151-218	Lower part (higher salinity)	Oct/Nov-06	2006-11-10	Partially plated morph	F	5.15	-17.8	12.1	-18.9	48.2	13.6	3.54	3.04	21	1.09756	41	2	1	1	0	0	1	5	1	4
150	218-218	Lower part (higher salinity)	Oct/Nov-06	2006-11-10	Partially plated morph	M	4.15	-17	11.1	-18.3	48	13.1	3.66	3.14	20	1.29268	28	7	2	5	3	2	0	1	0	1
151	151-218	Lower part (higher salinity)	March/April-07	2007-03-20	Partially plated morph	M	5.9	-17.8	12.5	-19	49.5	13.7	3.62	3.1	20	1.14634	31	12	5	10	3	0	4	2	1	1
152	151-218	Lower part (higher salinity)	March/April-07	2007-03-20	Partially plated morph	M	4.5	-15.7	10.6	-16.9	48.8	13.6	3.59	3.08	20	1.2439	50	16	1	1	6	2	7	6	4	2
153	218-218	Lower part (higher salinity)	March/April-07	2007-03-20	Partially plated morph	F	4.9	-16.9	12.1	-18.3	49.5	13.3	3.72	3.19	19	1.09756	42	7	1	1	2	0	4	4	0	4
154	218-218	Lower part (higher salinity)	March/April-07	2007-03-20	Partially plated morph	F	4.85	-18.9	11.7	-20	49.2	13.9	3.55	3.05	20	1	47	2	1	0	0	0	1	6	3	3
155	218-218	Lower part (higher salinity)	March/April-07	2007-03-20	Partially plated morph	F	4.55	-17.5	11.8	-18.8	48.6	13.3	3.64	3.12	23	1.09756	36	8	1	1	4	1	2	4	2	2
156	218-218	Lower part (higher salinity)	March/April-07	2007-03-20	Partially plated morph	M	4.95	-16.8	12	-18	49.1	13.6	3.62	3.1	18	1.14634	49	12	1	2	3	2	6	3	2	1
157	151-218	Lower part (higher salinity)	March/April-07	2007-03-20	Partially plated morph	F	4.8	-17.1	12	-18.5	48.6	13.2	3.68	3.15	20	1.21951	25	14	6	4	1	0	7	3	1	2
158	218-218	Lower part (higher salinity)	March/April-07	2007-03-20	Partially plated morph	M	5.3	-15.5	12.6	-17	49.7	13.2	3.76	3.22	20	1.53659	41	14	4	2	5	1	4	8	4	4
159	151-218	Lower part (higher salinity)	March/April-07	2007-03-20	Partially plated morph	M	4.85	-16.8	12.4	-18	48.6	13.7	3.56	3.05	20	1.26829	50	6	0	2	2	1	3	1	1	0
160	151-218	Lower part (higher salinity)	March/April-07	2007-03-20	Partially plated morph	F	5.25	-17.6	11.6	-18.9	49.8	13.7	3.63	3.11	19	1.12195	25	1	0	1	1	0	0	6	1	5
161	151-218	Lower part (higher salinity)	March/April-07	2007-03-20	Partially plated morph	M	4.7	-17.6	11.9	-18.8	49.4	13.9	3.56	3.05	21	1.14634	43	6	1	0	1	0	4	4	2	2
162	151-218	Lower part (higher salinity)	March/April-07	2007-03-20	Partially plated morph	F	5.1	-18.1	12.4	-19.2	48	13.5	3.57	3.06	19	1.14634	18	4	1	1	0	1	2	4	2	2
163	151-218	Lower part (higher salinity)	March/April-07	2007-03-20	Partially plated morph	M	4.8	-15.8	12.4	-17.3	49.1	12.9	3.79	3.25	20	1.29268	21	14	2	2	1	1	10	2	2	0
164	151-218	Lower part (higher salinity)	March/April-07	2007-03-20	Partially plated morph	M	5.3	-16.7	12.2	-18	48.8	13.2	3.7	3.17	20	1.19512	50	16	8	2	1	1	6	7	3	4
165	151-151	Lower part (higher salinity)	March/April-07	2007-03-20	Partially plated morph	F	4.7	-18.2	10.9	-19.7	44	11.7	3.77	3.23	15	0.926829	40	4	2	2	0	0	2	28	9	19
166	151-218	Lower part (higher salinity)	March/April-07	2007-03-20	Partially plated morph	M	5.25	-16.6	12.7	-17.8	48.5	13.5	3.6	3.08	19	1.09756	61	7	0	0	1	2	4	7	3	4
167	151-218	Lower part (higher salinity)	March/April-07	2007-03-20	Partially plated morph	M	5.4	-17	13.5	-18.6	49.7	12.8	3.87	3.31	22	1.5122	37	63	21	15	12	6	24	1	1	0
168	151-218	Lower part (higher salinity)	March/April-07	2007-03-20	Partially plated morph	F	4.9	-19	12.4	-20.5	44.6	11.7	3.82	3.27	21	1.2439	42	7	1	0	3	1	2	2	1	1
169	218-218	Lower part (higher salinity)	March/April-07	2007-03-20	Partially plated morph	M	4.7	-18.1	11.9	-19.8	49	12.4	3.94	3.37	21	1.19512	39	2	0	0	0	0	2	0	0	0
170	151-218	Lower part (higher salinity)	March/April-07	2007-03-20	Partially plated morph	F	4.6	-18.6	9	-19.7	49	13.6	3.59	3.08	21	1.09756	29	3	1	0	0	1	1	3	1	2
171	151-218	Lower part (higher salinity)	March/April-07	2007-03-20	Partially plated morph	M	5	-17.7	12.4	-19.3	48.7	12.7	3.83	3.28	20	0.97561	37	5	1	0	2	1	1	10	4	6
172	218-218	Lower part (higher salinity)	March/April-07	2007-03-20	Partially plated morph	F	4.9	-17.5	12.3	-18.7	48.8	13.7	3.57	3.06	20	1.21951	39	4	0	2	1	0	3	1	1	0
173	151-218	Lower part (higher salinity)	March/April-07	2007-03-20	Partially plated morph	F	4.8	-16.7	11.3	-18.3	48.4	12.6	3.85	3.3	21	0.926829	17	11	0	2	4	3	4	8	7	1
174	151-218	Lower part (higher salinity)	March/April-07	2007-03-20	Partially plated morph	F	5.6	-16.9	12.4	-18.7	49.3	12.4	3.98	3.41	17	1.53659	47	10	2	5	4	1	3	8	3	5
175	151-218	Lower part (higher salinity)	March/April-07	2007-03-20	Partially plated morph	M	5.1	-18.2	11.4	-19.5	49.1	13.6	3.61	3.1	21	1.31707	34	3	1	0	0	0	2	10	7	3
201	151-218	Lower part (higher salinity)	March/April-07	2007-03-20	Low plated morph	M	4.6	-19.5	8.6	-20.9	48.8	13.1	3.71	3.18	21	1.09756	14	1	1	1	0	0	0	2	0	2
202	151-151	Lower part (higher salinity)	March/April-07	2007-03-20	Low plated morph	F	4.2	-18.6	9.5	-20.1	48.5	12.8	3.8	3.26	21	0.804878	15	0	0	0	0	0	0	9	4	5
203	151-218	Lower part (higher salinity)	March/April-07	2007-03-20	Low plated morph	M	4.6	-16.5	11.6	-18	48.6	12.9	3.76	3.22	19	1.14634	11	5	0	0	3	0	2	3	1	2
204	151-151	Lower part (higher salinity)	March/April-07	2007-03-20	Low plated morph	F	3.6	-19.4	11.3	-20.7	47.8	13.1	3.66	3.14	18	0.853659	10	5	2	0	0	0	3	5	3	2
205	151-151	Lower part (higher salinity)	March/April-07	2007-03-20	Low plated morph	M	4.9	-15.3	12.2	-16.5	47.8	13.3	3.6	3.09	21	1.17073	12	14	2	1	2	3	7	10	4	6
206	151-151	Lower part (higher salinity)	March/April-07	2007-03-20	Low plated morph	F	4.1	-17.6	10.7	-19.1	47.6	12.7	3.75	3.22	19	0.926829	15	7	0	0	0	1	6	5	3	2
207	151-151	Lower part (higher salinity)	March/April-07	2007-03-20	Low plated morph	F	3.75	-16.5	12.1	-17.8	48.7	13.4	3.64	3.12	19	0.97561	14	2	0	0	1	0	1	4	3	1
208	151-151	Lower part (higher salinity)	March/April-07	2007-03-20	Low plated morph	F	4.5	-19.8	9.2	-21.1	48.1	13.3	3.62	3.1	19	1.09756	11	0	0	1	0	0	0	5	3	2
209	151-151	Lower part (higher salinity)	March/April-07	2007-03-20	Low plated morph	F	3.9	-20.1	7.9	-21.2	48.3	13.5	3.57	3.06	21	0.902439	20	1	1	0	0	0	0	10	5	5
210	151-151	Lower part (higher salinity)	March/April-07	2007-03-20	Low plated morph	M	3.8	-16.8	12.8	-18.3	47.8	12.7	3.76	3.22	20	0.853659	12	19	7	3	7	1	4	7	3	4
211	151-151	Lower part (higher salinity)	March/April-07	2007-03-20	Low plated morph	M	4	-20	9.2	-21.2	47.6	13.2	3.61	3.1	20	0.853659	13	0	0	0	0	0	0	1	0	1
212	151-151	Lower part (higher salinity)	March/April-07	2007-03-20	Low plated morph	F	3.85	-19.9	10.9	-21.4	48.5	12.8	3.8	3.25	23	0.804878	12	0	0	0	0	0	0	5	3	2
217	151-151	Lower part (higher salinity)	March/April-07	2007-03-20	Low plated morph	M	3.5	-19.9	10.8	-21.4	47.6	12.5	3.8	3.25	19	1.02439	25	0	0	1	0	0	0	5	4	1
218	151-151	Lower part (higher salinity)	March/April-07	2007-03-20	Low plated morph	F	3.65	-17.8	10	-19.3	47.7	12.5	3.83	3.28	20	0.902439	15	1	0	0	0	0	1	8	3	5
220	151-218	Lower part (higher salinity)	March/April-07	2007-03-20	Low plated morph	M	4.05	-19.2	8.5	-20.4	48.3	13.2	3.65	3.13	20	1.04878	33	0	0	0	0	0	0	3	3	0
246	218-218	Upper part (low salinity)	March/April-07	2007-03-27	Partially plated morph	F	5.25	-16.3	12.2	-17.5	48.3	13.4	3.62	3.1	22	1.29268	53	10	2	2	2	2	4	9	4	5
247	218-218	Upper part (low salinity)	March/April-07	2007-03-27	Partially plated morph	F	5.35	-15.3	11.8	-16.5	48.6	13.4	3.63	3.11	19	1.17073	48	12	1	3	3	1	7	11	8	3
248	218-218	Upper part (low salinity)	March/April-07	2007-03-27	Partially plated morph	F	4.85	-16.7	10.8	-17.7	48.8	13.9	3.5	3	21	1.17073	49	1	0	1	0	0	1	6	2	4
249	218-218	Upper part (low salinity)	March/April-07	2007-03-27	Partially plated morph	F	5	-15.4	11.6	-16.7	49.5	13.4	3.69	3.16	20	1.04878	46	2	1	0	0	0	1	8	5	3
250	218-218	Upper part (low salinity)	March/April-07	2007-03-27	Partially plated morph	F	4.5	-18	11.4	-19.2	48.6	13.3	3.64	3.12	20	1	34	7	0	1	3	3	1	4	1	3
252	151-218	Upper part (low salinity)	March/April-07	2007-03-27	Partially plated morph	F	6.45	-17.2	11.3	-18.5	48.8	13.2	3.7	3.17	20	1.5122	44	8	3	4	1	1	3	16	4	12
253	151-218	Upper part (low salinity)	March/April-07	2007-03-27	Partially plated morph	F	5.1	-15.1	11.4	-16.3	48.9	13.4	3.66	3.13	21	1.19512	64	7	0	1	1	2	4	20	13	7
254	151-218	Upper part (low salinity)	March/April-07	2007-03-27	Partially plated morph	F	4.75	-17.2	11.8	-18.2	47.2	13.7	3.45	2.96	21	1.07317	36	19	4	6	4	3	8	0	0	0
255	218-218	Upper part (low salinity)	March/April-07	2007-03-27	Partially plated morph	M	4.3	-17.9	11.5	-19	48	13.5	3.56	3.05	20	0.97561	44	3	1	1	0	0	2	3	2	1
256	151-218	Upper part (low salinity)	March/April-07	2007-03-27	Partially plated morph	F	4.65	-17.3	12.1	-18.4	48.1	13.5	3.56	3.05	18	0.97561	36	7	4	2	1	0	2	3	3	0
257	218-218	Upper part (low salinity)	March/April-07	2007-03-27	Partially plated morph	F	4.3	-16.8	12.1	-18	48.4	13.5	3.59	3.08	21	1	52	5	0	0	1	0	4	2	1	1
258	218-218	Upper part (low salinity)	March/April-07	2007-03-27	Partially plated morph	M	4.5	-18.9	11.5	-20.1	48.1	13.4	3.59	3.08	20	1	33	3	1	1	1	0	1	7	4	3
259	151-218	Upper part (low salinity)	March/April-07	2007-03-27	Partially plated morph	M	4.45	-17.6	12.5	-18.7	47.8	13.5	3.54	3.04	20	1.14634	53	19	4	6	2	3	10	3	2	1
260	151-218	Upper part (low salinity)	March/April-07	2007-03-27	Partially plated morph	M	4.7	-18.2	12.6	-19.4	48.8	13.6	3.6	3.08	18	1.02439	39	2	0	0	1	0	1	2	1	1
261	151-218	Upper part (low salinity)	March/April-07	2007-03-27	Partially plated morph	M	4.3	-19.8	9.9	-21.1	48.9	13.4	3.66	3.14	19	1.04878	45	0	0	0	0	0	0	2	2	0
262	151-218	Upper part (low salinity)	March/April-07	2007-03-27	Partially plated morph	M	4.8	-16.4	12.1	-17.7	46.5	12.7	3.65	3.13	20	1.02439	21	9	1	2	3	0	5	4	2	2
263	218-218	Upper part (low salinity)	March/April-07	2007-03-27	Partially plated morph	M	4.85	-18	10.7	-19.2	48.3	13.4	3.61	3.09	20	1.21951	39	8	4	0	0	1	3	6	2	4
264	218-218	Upper part (low salinity)	March/April-07	2007-03-27	Partially plated morph	M	4.65	-20.8	7.4	-21.9	47.9	13.3	3.59	3.08	20	1.41463	42	0	0	0	0	0	0	6	2	4
265	151-218	Upper part (low salinity)	March/April-07	2007-03-27	Partially plated morph	M	5.2	-17.3	10.5	-18.6	48.8	13.2	3.69	3.17	20	1.41463	52	12	2	1	3	1	6	15	8	7
266	151-218	Upper part (low salinity)	March/April-07	2007-03-27	Partially plated morph	F	6.1	-17.7	11.7	-19	48.2	13	3.72	3.19	19	1.2439	58	1	0	0	0	0	1	37	20	17
267	151-218	Upper part (low salinity)	March/April-07	2007-03-27	Partially plated morph	F	4.3	-17.1	12	-18.1	48.5	13.9	3.48	2.98	22	0.878049	40	3	0	0	0	0	3	4	3	1
268	218-218	Upper part (low salinity)	March/April-07	2007-03-27	Partially plated morph	F	4.5	-16.4	12.7	-17.9	47.2	12.5	3.76	3.23	19	1.21951	58	6	1	3	1	1	3	1	0	1
269	218-218	Upper part (low salinity)	March/April-07	2007-03-27	Partially plated morph	F	5.1	-17.1	11.9	-18.2	48.9	13.6	3.58	3.07	21	1.17073	40	5	0	1	1	0	4	1	0	1
270	218-218	Upper part (low salinity)	March/April-07	2007-03-27	Partially plated morph	F	4.25	-17.2	12	-18.2	48.7	14.1	3.46	2.97	22	1.12195	26	5	0	0	1	0	4	2	1	1
271	151-218	Upper part (low salinity)	March/April-07	2007-03-27	Low plated morph	F	4.7	-16.3	11.8	-17.7	47.8	12.8	3.73	3.2	20	0.95122	15	7	3	0	2	0	2	5	0	5
272	151-151	Upper part (low salinity)	March/April-07	2007-03-27	Low plated morph	M	4.25	-20.3	8.2	-21.5	48.3	13.3	3.63	3.11	20	1.09756	12	0	0	1	0	0	0	6	1	5
273	151-218	Upper part (low salinity)	March/April-07	2007-03-27	Low plated morph	M	4.8	-15	10.9	-16.6	49.7	12.8	3.88	3.32	20	1.09756	15	5	2	4	0	0	3	0	0	0
275	151-151	Upper part (low salinity)	March/April-07	2007-03-27	Low plated morph	F	3.45	-19.7	10.5	-21.1	47.5	12.6	3.77	3.23	17	0.658537	9	1	0	0	0	0	1	8	2	6
276	151-151	Upper part (low salinity)	March/April-07	2007-03-27	Low plated morph	F	3.5	-14.9	10.1	-16.3	48	12.8	3.75	3.21	20	0.707317	16	2	0	0	0	0	2	1	1	0
277	151-151	Upper part (low salinity)	March/April-07	2007-03-27	Low plated morph	F	4.1	-19.8	9.1	-21.1	47.2	12.9	3.66	3.13	21	0.926829	11	1	0	0	0	0	1	11	5	6
278	151-151	Upper part (low salinity)	March/April-07	2007-03-27	Low plated morph	F	3.95	-17	11.1	-18.5	49	12.9	3.81	3.27	20	0.853659	14	5	2	1	0	0	3	3	1	2
279	151-151	Upper part (low salinity)	March/April-07	2007-03-27	Low plated morph	F	4.15	-18.2	9.1	-19.7	48.3	12.9	3.75	3.22	20	0.902439	10	0	0	0	0	0	0	3	1	2
283	151-151	Upper part (low salinity)	March/April-07	2007-03-27	Low plated morph	F	3.35	-19.4	10.6	-20.6	47.9	13.2	3.62	3.11	21	0.756098	10	0	0	0	0	0	0	2	2	0
284	151-151	Upper part (low salinity)	March/April-07	2007-03-27	Low plated morph	F	3	-19.7	11.1	-21	48.3	13.2	3.65	3.13	21	0.609756	12	0	0	0	0	0	0	0	0	0
285	151-218	Upper part (low salinity)	March/April-07	2007-03-27	Low plated morph	M	3.5	-16.6	11.6	-17.8	48.2	13.4	3.59	3.08	19	0.902439	11	4	1	2	1	0	2	6	3	3
286	151-151	Upper part (low salinity)	March/April-07	2007-03-27	Low plated morph	F	3.95	-19.5	10.1	-20.9	48	12.9	3.73	3.2	21	1.02439	15	1	0	0	0	0	1	10	8	2
289	151-218	Upper part (low salinity)	March/April-07	2007-03-27	Low plated morph	F	3.8	-19.7	8.9	-21.1	48.2	12.9	3.73	3.2	19	0.731707	20	1	0	0	0	0	1	6	3	3
290	151-151	Upper part (low salinity)	March/April-07	2007-03-27	Low plated morph	F	2.9	-19.7	11.9	-21.2	48.7	12.9	3.77	3.23	18	0.609756	11	0	0	0	0	0	0	1	1	0
291	151-151	Upper part (low salinity)	March/April-07	2007-03-27	Low plated morph	F	3.45	-19.8	12	-21.2	44.1	11.9	3.71	3.18	18	0.829268	10	1	0	0	0	1	0	2	0	2
293	151-218	Upper part (low salinity)	March/April-07	2007-03-27	Low plated morph	M	3.4	-19.5	9.8	-20.8	48.5	13.3	3.66	3.13	19	0.878049	14	0	0	0	0	0	0	2	1	1
294	151-151	Upper part (low salinity)	March/April-07	2007-03-27	Low plated morph	M	3.1	-19.3	11.4	-20.6	47.9	13.2	3.62	3.1	19	0.658537	11	1	0	0	0	1	0	2	1	1
295	151-218	Upper part (low salinity)	March/April-07	2007-03-27	Low plated morph	F	3.55	-19.7	10.4	-21	47.4	13	3.64	3.12	19	0.780488	19	0	0	0	0	0	0	5	1	4
176	218-218	Lower part (higher salinity)	March/April-07	2007-03-27	Completely plated morph	F	6	-16.5	12.2	-16.7	47.3	15.3	3.09	2.65	18	1.21951	64	12	2	0	4	1	5	3	1	2
177	218-218	Lower part (higher salinity)	March/April-07	2007-03-27	Completely plated morph	M	4.9	-18.5	11.7	-18.9	47.9	15.1	3.17	2.71	21	1	64	10	2	4	4	4	0	16	9	7
178	218-218	Lower part (higher salinity)	March/April-07	2007-03-27	Completely plated morph	M	5.1	-14.2	11	-14.6	47.5	15	3.17	2.72	21	1.41463	62	33	14	15	5	3	11	0	0	0
179	218-218	Lower part (higher salinity)	March/April-07	2007-03-27	Completely plated morph	F	5.5	-17.7	8.1	-18	47.5	15.1	3.14	2.69	20	1.36585	64	7	1	1	3	1	2	8	5	3
180	218-218	Lower part (higher salinity)	March/April-07	2007-03-27	Completely plated morph	F	5.1	-18.4	11.7	-18.6	47.4	15.5	3.07	2.63	21	1.04878	66	5	3	1	0	0	2	9	4	5
181	218-218	Lower part (higher salinity)	March/April-07	2007-03-27	Completely plated morph	M	5.2	-19.3	11.2	-19.7	47.8	14.9	3.21	2.75	20	1.14634	66	4	1	0	1	0	2	5	2	3
182	218-218	Lower part (higher salinity)	March/April-07	2007-03-27	Completely plated morph	F	4.95	-17.9	11.3	-18.2	48.1	15.3	3.15	2.7	21	1	67	20	4	6	5	2	9	2	1	1
183	218-218	Lower part (higher salinity)	March/April-07	2007-03-27	Completely plated morph	F	4.9	-17.8	11.6	-18	47.1	15.2	3.1	2.65	21	0.95122	65	20	2	3	5	3	10	4	1	3
184	218-218	Lower part (higher salinity)	March/April-07	2007-03-27	Completely plated morph	M	4.75	-17.2	13	-17.5	47.3	15.2	3.11	2.67	20	1.14634	60	3	0	0	2	0	1	5	2	3
185	218-218	Lower part (higher salinity)	March/April-07	2007-03-27	Completely plated morph	M	5.15	-16.3	11.3	-16.6	43.1	13.8	3.14	2.69	20	1.34146	66	19	6	3	2	2	9	8	4	4
186	218-218	Lower part (higher salinity)	March/April-07	2007-03-27	Completely plated morph	M	4.8	-15.4	11.3	-15.8	47.5	15	3.16	2.71	21	1.29268	64	5	1	0	0	0	4	7	4	3
187	218-218	Lower part (higher salinity)	March/April-07	2007-03-27	Completely plated morph	F	5	-13.1	10.8	-13.5	47.3	14.9	3.18	2.72	21	1.14634	66	14	5	5	2	1	6	6	1	5
188	218-218	Lower part (higher salinity)	March/April-07	2007-03-27	Completely plated morph	F	4.95	-19.1	11.4	-19.5	48.5	15.4	3.15	2.7	21	1	64	4	0	3	1	1	2	3	1	2
189	218-218	Lower part (higher salinity)	March/April-07	2007-03-27	Completely plated morph	F	5.4	-17.4	11.2	-18.2	49.1	14.7	3.34	2.86	21	1.34146	66	0	0	0	0	0	0	4	3	1
190	151-218	Lower part (higher salinity)	March/April-07	2007-03-27	Completely plated morph	M	5.6	-18.2	12.6	-18.9	49.5	14.9	3.33	2.85	21	1.36585	64	8	2	2	2	0	4	6	4	2
191	151-218	Lower part (higher salinity)	March/April-07	2007-03-27	Completely plated morph	M	5.2	-17.8	13	-18.6	49.6	14.7	3.38	2.9	19	1.36585	64	12	1	4	4	2	5	6	2	4
192	218-218	Lower part (higher salinity)	March/April-07	2007-03-27	Completely plated morph	M	5.3	-16.8	14	-17.4	48.4	14.9	3.26	2.8	20	1.39024	64	26	9	9	5	2	10	1	0	1
193	151-218	Lower part (higher salinity)	March/April-07	2007-03-27	Completely plated morph	M	5	-17.3	12.7	-17.8	48.9	15.1	3.24	2.77	22	1.4878	63	14	3	7	5	2	4	5	2	3
194	218-218	Lower part (higher salinity)	March/April-07	2007-03-27	Completely plated morph	F	5.35	-16	12.9	-16.4	44.3	13.8	3.21	2.75	21	1.19512	66	18	5	6	2	2	9	17	7	10
195	218-218	Lower part (higher salinity)	March/April-07	2007-03-27	Completely plated morph	F	5.5	-17.4	12.4	-17.9	49.7	15.3	3.25	2.78	21	1.29268	66	8	0	1	1	3	4	0	0	0
196	218-218	Lower part (higher salinity)	March/April-07	2007-03-27	Completely plated morph	F	6.75	-17.4	12.6	-18.1	49.7	14.9	3.33	2.86	22	1.87805	70	25	9	12	4	4	8	17	7	10
197	218-218	Lower part (higher salinity)	March/April-07	2007-03-27	Completely plated morph	M	5.2	-17.1	13.1	-17.7	49.4	15	3.28	2.81	20	1.56098	65	17	4	2	0	5	8	2	1	1
198	218-218	Lower part (higher salinity)	March/April-07	2007-03-27	Completely plated morph	F	5.35	-16.5	11.8	-16.8	48.6	15.4	3.16	2.71	20	1.07317	65	8	3	2	2	1	2	2	0	2
199	218-218	Lower part (higher salinity)	March/April-07	2007-03-27	Completely plated morph	M	5.3	-17.4	13.3	-17.9	49	15.1	3.25	2.78	21	1.21951	63	20	6	4	3	2	9	1	0	1
200	218-218	Lower part (higher salinity)	March/April-07	2007-03-27	Completely plated morph	F	5.6	-17.9	11.6	-18.5	49.1	14.9	3.29	2.82	20	1.41463	66	9	4	1	2	0	3	6	4	2
223	218-218	Upper part (low salinity)	March/April-07	2007-03-27	Completely plated morph	F	4.9	-15.5	11.7	-15.8	48.5	15.3	3.18	2.72	23	1.17073	63	30	6	9	6	8	10	3	2	1
224	218-218	Upper part (low salinity)	March/April-07	2007-03-27	Completely plated morph	M	5.4	-17.8	12.4	-18.3	49.2	15.1	3.26	2.79	21	1.26829	63	12	5	5	1	1	5	6	1	5
225	218-218	Upper part (low salinity)	March/April-07	2007-03-27	Completely plated morph	M	4.9	-18.3	12.7	-18.7	48.9	15.3	3.19	2.73	19	1.14634	63	12	1	4	3	1	7	8	4	4
226	218-218	Upper part (low salinity)	March/April-07	2007-03-27	Completely plated morph	M	5.25	-16.1	12.3	-16.7	48.7	15	3.25	2.79	21	1.31707	64	12	8	4	1	0	3	6	2	4
227	218-218	Upper part (low salinity)	March/April-07	2007-03-27	Completely plated morph	F	5.5	-17.8	12.9	-18.4	48.9	15	3.26	2.8	22	1.36585	65	6	1	0	2	1	2	3	2	1
228	218-218	Upper part (low salinity)	March/April-07	2007-03-27	Completely plated morph	F	5.1	-18.4	12.1	-18.9	49	15.4	3.19	2.74	20	1.17073	65	5	2	1	0	1	2	13	3	10
229	218-218	Upper part (low salinity)	March/April-07	2007-03-27	Completely plated morph	F	5.2	-18.6	12.2	-19	48.2	15.2	3.17	2.72	20	1.26829	64	7	5	1	0	0	2	9	6	3
230	218-218	Upper part (low salinity)	March/April-07	2007-03-27	Completely plated morph	M	5.7	-15.4	12	-15.8	46.6	14.6	3.2	2.74	18	1.39024	62	4	0	3	2	0	2	10	6	4
231	218-218	Upper part (low salinity)	March/April-07	2007-03-27	Completely plated morph	M	4.7	-20.9	8	-21.3	44.2	13.8	3.21	2.75	21	1.41463	63	1	0	0	0	0	1	4	1	3
232	218-218	Upper part (low salinity)	March/April-07	2007-03-27	Completely plated morph	M	5.25	-16.6	12.4	-17.2	49	15.1	3.24	2.77	22	1.46341	62	22	4	2	7	3	8	8	2	6
233	218-218	Upper part (low salinity)	March/April-07	2007-03-27	Completely plated morph	M	5.15	-17.7	11.6	-18.3	46.8	14.2	3.29	2.82	20	1.46341	61	8	3	1	3	1	1	5	1	4
235	218-218	Upper part (low salinity)	March/April-07	2007-03-27	Completely plated morph	M	5.2	-18.2	10.2	-18.7	48.5	15.2	3.19	2.73	18	1.36585	63	12	1	0	3	1	7	18	12	6
236	218-218	Upper part (low salinity)	March/April-07	2007-03-27	Completely plated morph	M	5.1	-17.5	12.6	-17.9	48.1	15.1	3.19	2.73	19	1.09756	66	5	0	2	1	2	2	11	4	7
237	218-218	Upper part (low salinity)	March/April-07	2007-03-27	Completely plated morph	M	5.5	-20.1	11.4	-20.5	48.7	15.3	3.18	2.73	17	1.60976	65	1	0	0	0	0	1	11	6	5
238	218-218	Upper part (low salinity)	March/April-07	2007-03-27	Completely plated morph	M	5	-17.9	11.3	-18.3	48.3	15.3	3.16	2.71	21	1.21951	64	1	0	0	0	0	1	4	2	2
239	218-218	Upper part (low salinity)	March/April-07	2007-03-27	Completely plated morph	F	5.3	-18.1	12	-18.6	49	15.3	3.21	2.75	19	1.21951	64	18	6	3	2	1	9	1	0	1
240	218-218	Upper part (low salinity)	March/April-07	2007-03-27	Completely plated morph	F	5.3	-17.9	10.7	-18.3	48.6	15.4	3.17	2.71	18	1.21951	64	3	0	0	0	0	3	18	9	9
241	218-218	Upper part (low salinity)	March/April-07	2007-03-27	Completely plated morph	F	5.4	-18	11.7	-18.4	49	15.4	3.19	2.73	21	1.12195	63	6	3	0	0	0	3	13	7	6
242	218-218	Upper part (low salinity)	March/April-07	2007-03-27	Completely plated morph	M	5.3	-17.9	12.6	-18.3	48.7	15.4	3.16	2.71	21	1.19512	70	1	0	0	1	0	0	15	8	7
243	151-218	Upper part (low salinity)	March/April-07	2007-03-27	Completely plated morph	F	5.3	-18.4	12.8	-18.8	47.3	14.9	3.18	2.73	20	1.21951	62	6	2	1	1	1	2	9	4	5
244	218-218	Upper part (low salinity)	March/April-07	2007-03-27	Completely plated morph	F	5.2	-16.8	12.4	-17.2	47.1	14.7	3.2	2.74	22	1	61	6	0	0	1	1	4	22	11	11
245	218-218	Upper part (low salinity)	March/April-07	2007-03-27	Completely plated morph	F	5.2	-18.5	12.1	-18.9	47.1	14.7	3.21	2.75	21	1.17073	64	6	1	1	1	0	4	7	5	2
